# Supplementary material for: Risk assessment for long- and short-range airborne transmission of SARS-CoV-2, indoors and outdoors
Source: PNAS Nexus. 2022 Oct 6;1(5):pgac223. doi: 10.1093/pnasnexus/pgac223 (PMC9802175; doi:10.1093/pnasnexus/pgac223)
Supplement: pgac223_Supplemental_Files [file pgac223_supplemental_files.zip]

Archive with 5 entries (5 files):
- PNASNEXUS-PNASNEXUS-2022-00550-s01.bib
- PNASNEXUS-PNASNEXUS-2022-00550-s02.bst
- PNASNEXUS-PNASNEXUS-2022-00550-s03.pdf
- PNASNEXUS-PNASNEXUS-2022-00550-s04.pdf
- PNASNEXUS-PNASNEXUS-2022-00550-s05.tex
