# Supplementary material for: Risk assessment for long- and short-range airborne transmission of SARS-CoV-2, indoors and outdoors
Source: PNAS Nexus. 2022 Oct 6;1(5):pgac223. doi: 10.1093/pnasnexus/pgac223 (PMC9802175; doi:10.1093/pnasnexus/pgac223)
Supplement: pgac223_Supplemental_Files [file pgac223_supplemental_files.zip › PNASNEXUS-PNASNEXUS-2022-00550-s01.bib]

@article{villermaux_fragmentation_2007,
	title = {Fragmentation},
	volume = {39},
	
		abstract = {AbstractFragmentation phenomena are reviewed with a particular emphasis on processes that give rise to drops—in the broad sense, the process of atomization. Various observations are brought together to give a unified picture of the overall transition between a compact macroscopic liquid volume and its subsequent dispersion into stable drops. In liquids, primary instabilities always give birth to more or less corrugated ligaments whose breakup determines the shape of the drop-size distribution in the resulting spray. Examples examined here include fragmentation of jets and liquid sheets, formation of spume by the wind blowing over a liquid surface, bursting phenomena upon an impact, and raindrops.},
	number = {1},
	journal = {Annual Review of Fluid Mechanics},
	author = {Villermaux, E.},
	year = {2007},
	keywords = {\_citation ajoutée},
	pages = {419--446},
	file = {annurev.fluid.39.050905.pdf:/home/florian/Zotero/storage/RGJWPV7G/annurev.fluid.39.050905.pdf:application/pdf},
}

@article{bourouiba_turbulent_2020,
	title = {Turbulent {Gas} {Clouds} and {Respiratory} {Pathogen} {Emissions}: {Potential} {Implications} for {Reducing} {Transmission} of {COVID}-19},
	volume = {323},
		shorttitle = {Turbulent {Gas} {Clouds} and {Respiratory} {Pathogen} {Emissions}},
	
		abstract = {This JAMA Insights Clinical Update discusses the need to better understand the dynamics of respiratory disease transmission by better characterizing transmission routes, the role of patient physiology in shaping them, and best approaches for source control in the context of the COVID-19 outbreak.},
	language = {en},
	number = {18},
	urldate = {2020-06-18},
	journal = {JAMA},
	author = {Bourouiba, Lydia},
	month = may,
	year = {2020},
	
	keywords = {\_citation ajoutée},
	pages = {1837--1838},
	file = {Snapshot:/home/florian/Zotero/storage/6QDJ6U3G/2763852.html:text/html;Bourouiba - 2020 - Turbulent Gas Clouds and Respiratory Pathogen Emis.pdf:/home/florian/Zotero/storage/TXSZSPMK/Bourouiba - 2020 - Turbulent Gas Clouds and Respiratory Pathogen Emis.pdf:application/pdf},
}

@book{pruppacher_microphysics_2010,
	address = {Dordrecht},
	series = {Atmospheric and {Oceanographic} {Sciences} {Library}},
	title = {Microphysics of {Clouds} and {Precipitation}},
	volume = {18},
	isbn = {978-0-7923-4211-3 978-0-306-48100-0},
	
	language = {en},
	urldate = {2020-04-19},
	publisher = {Springer Netherlands},
	author = {Pruppacher, H.R. and Klett, J.D.},
	editor = {Mysak, Lawrence A. and Hamilton, Kevin},
	year = {2010},
		keywords = {\_citation ajoutée},
	file = {Pruppacher et Klett - 2010 - Microphysics of Clouds and Precipitation.pdf:/home/florian/Zotero/storage/TDXIYV4G/Pruppacher et Klett - 2010 - Microphysics of Clouds and Precipitation.pdf:application/pdf},
}

@article{ng_growth_2020,
	title = {Growth of respiratory droplets in cold and humid air},
	
	abstract = {The ambient conditions surrounding liquid droplets determine their growth or shrinkage. However, the precise fate of a liquid droplet expelled from a respiratory puff as dictated by its surroundings and the puff itself has not yet been fully quantified. From the view of airborne disease transmission, such as SARS-CoV-2, knowledge of such dependencies are critical. Here we employ direct numerical simulations (DNS) of a turbulent respiratory vapour puff and account for the mass and temperature exchange with respiratory droplets and aerosols. In particular, we investigate how droplets respond to different ambient temperatures and relative humidity (RH) by tracking their Lagrangian statistics. We reveal and quantify that in cold and humid environments, as there the respiratory puff is supersaturated, expelled droplets can first experience significant growth, and only later followed by shrinkage, in contrast to the monotonic shrinkage of droplets as expected from the classical view by William F. Wells (1934). Indeed, cold and humid environments diminish the ability of air to hold water vapour, thus causing the respiratory vapour puff to super-saturate. Consequently, the super-saturated vapour field drives the growth of droplets that are caught and transported within the humid puff. To analytically predict the likelihood for droplet growth, we propose a model for the axial RH based on the assumption of a quasi-stationary jet. Our model correctly predicts super-saturated RH conditions and is in good quantitative agreement with our DNS. Our results culminate in a temperature-RH map that can be employed as an indicator for droplet growth or shrinkage.},
	language = {en},
	urldate = {2021-01-08},
	journal = {arXiv:2011.01515 [physics]},
	author = {Ng, Chong Shen and Chong, Kai Leong and Yang, Rui and Li, Mogeng and Verzicco, Roberto and Lohse, Detlef},
	month = nov,
	year = {2020},
	
	keywords = {Physics - Fluid Dynamics, Physics - Computational Physics, Physics - Medical Physics, \_citation ajoutée},
	file = {Ng et al. - 2020 - Growth of respiratory droplets in cold and humid a.pdf:/home/florian/Zotero/storage/IDI5GRSB/Ng et al. - 2020 - Growth of respiratory droplets in cold and humid a.pdf:application/pdf},
}

@article{malamud_antiviral_2011,
	title = {Antiviral {Activities} in {Human} {Saliva}},
	volume = {23},
		abstract = {In this review, the authors survey the large number of antibacterial and antiviral proteins present in human saliva. Of interest, most of these antibacterial proteins display antiviral activity, typically against specific viral pathogens. The review focuses on one protein that interacts with both bacteria and viruses—gp340, originally referred to as salivary agglutinin. In the oral cavity, soluble gp340 binds to and aggregates a variety of bacteria, and this is thought to increase bacterial clearance from the mouth. However, when bound to the tooth surface, gp340 promotes bacterial adherence. In the oral cavity, most gp340 is found soluble in saliva and can function as a specific inhibitor of infectivity of HIV-1 and influenza A. In contrast, in the female reproductive track, most gp340 is bound to the cell surface, where it can promote HIV-1 infection.},
	language = {en},
	number = {1},
	urldate = {2021-01-05},
	journal = {Advances in Dental Research},
	author = {Malamud, D. and Abrams, W.R. and Barber, C.A. and Weissman, D. and Rehtanz, M. and Golub, E.},
	month = apr,
	year = {2011},
	keywords = {\_citation ajoutée},
	pages = {34--37},
	file = {Malamud et al. - 2011 - Antiviral Activities in Human Saliva.pdf:/home/florian/Zotero/storage/2FALT3H2/Malamud et al. - 2011 - Antiviral Activities in Human Saliva.pdf:application/pdf},
}

@article{mikhailov_interaction_2004,
	title = {Interaction of aerosol particles composed of protein and salts with water vapor: hygroscopic growth and microstructural rearrangement},
	abstract = {The interaction of aerosol particles composed of the protein bovine serum albumin (BSA) and the inorganic salts sodium chloride and ammonium nitrate with water vapor has been investigated by hygroscopicity tandem differential mobility analyzer (H-TDMA) experiments complemented by transmission electron microscopy (TEM) and Ko¨hler theory calculations (100–300 nm particle size range, 298 K, 960 hPa). BSA was chosen as a well-deﬁned model substance for proteins and other macromolecular compounds, which constitute a large fraction of the water-soluble organic component of air particulate matter.},
	language = {en},
	journal = {Atmos. Chem. Phys.},
	author = {Mikhailov, E and Vlasenko, S and Niessner, R and Poschl, U},
	year = {2004},
	volume = {4},
	keywords = {\_citation ajoutée},
	pages = {323-–350},
	file = {Mikhailov et al. - 2004 - Interaction of aerosol particles composed of prote.pdf:/home/florian/Zotero/storage/IA2XVKQ9/Mikhailov et al. - 2004 - Interaction of aerosol particles composed of prote.pdf:application/pdf},
}

@article{vejerano_physico-chemical_2018,
	title = {Physico-chemical characteristics of evaporating respiratory fluid droplets},
	volume = {15},
		abstract = {The detailed physico-chemical characteristics of respiratory droplets in ambient air, where they are subject to evaporation, are poorly understood. Changes in the concentration and phase of major components in a droplet—salt (NaCl), protein (mucin) and surfactant (dipalmitoylphosphatidylcholine)—may affect the viability of any pathogens contained within it and thus may affect the efficiency of transmission of infectious disease by droplets and aerosols. The objective of this study is to investigate the effect of relative humidity (RH) on the physico-chemical characteristics of evaporating droplets of model respiratory fluids. We labelled these components in model respiratory fluids and observed evaporating droplets suspended on a superhydrophobic surface using optical and fluorescence microscopy. When exposed to continuously decreasing RH, droplets of different model respiratory fluids assumed different morphologies. Loss of water induced phase separation as well as indication of a decrease in pH. The presence of surfactant inhibited the rapid rehydration of the non-volatile components. An enveloped virus,
              ϕ
              6, that has been proposed as a surrogate for influenza virus appeared to be homogeneously distributed throughout the dried droplet. We hypothesize that the increasing acidity and salinity in evaporating respiratory droplets may affect the structure of the virus, although at low enough RH, crystallization of the droplet components may eliminate their harmful effects.},
	language = {en},
	number = {139},
	urldate = {2021-01-04},
	journal = {Journal of The Royal Society Interface},
	author = {Vejerano, Eric P. and Marr, Linsey C.},
	month = feb,
	year = {2018},
	keywords = {\_citation ajoutée},
	pages = {20170939},
	file = {Vejerano et Marr - 2018 - Physico-chemical characteristics of evaporating re.pdf:/home/florian/Zotero/storage/GWE73JRC/Vejerano et Marr - 2018 - Physico-chemical characteristics of evaporating re.pdf:application/pdf},
}

@article{sze_to_review_2010,
	title = {Review and comparison between the {Wells}–{Riley} and dose-response approaches to risk assessment of infectious respiratory diseases},
	volume = {20},
		abstract = {Infection risk assessment is very useful in understanding the transmission dynamics of infectious diseases and in predicting the risk of these diseases to the public. Quantitative infection risk assessment can provide quantitative analysis of disease transmission and the eﬀectiveness of infection control measures. The Wells–Riley model has been extensively used for quantitative infection risk assessment of respiratory infectious diseases in indoor premises. Some newer studies have also proposed the use of dose-response models for such purpose.},
	language = {en},
	number = {1},
	urldate = {2021-02-25},
	journal = {Indoor Air},
	author = {Sze To, G. N. and Chao, C. Y. H.},
	month = feb,
	year = {2010},
	pages = {2--16},
	file = {Sze To et Chao - 2010 - Review and comparison between the Wells–Riley and .pdf:/home/florian/Zotero/storage/QPPY3GWL/Sze To et Chao - 2010 - Review and comparison between the Wells–Riley and .pdf:application/pdf;Sze To et Chao - 2010 - Review and comparison between the Wells–Riley and .pdf:/home/florian/Zotero/storage/XBG97HTP/Sze To et Chao - 2010 - Review and comparison between the Wells–Riley and .pdf:application/pdf;Sze To et Chao - 2010 - Review and comparison between the Wells–Riley and .pdf:/home/florian/Zotero/storage/HY8C3A5H/Sze To et Chao - 2010 - Review and comparison between the Wells–Riley and .pdf:application/pdf},
}

@article{taylor_diffusion_1922,
	title = {Diffusion by {Continuous} {Movements}},
	volume = {s2-20},
		language = {en},
	number = {1},
	urldate = {2021-03-08},
	journal = {Proceedings of the London Mathematical Society},
	author = {Taylor, G. I.},
	year = {1922},
	keywords = {\_citation ajoutée},
	pages = {196--212},
	file = {Full Text PDF:/home/florian/Zotero/storage/DUQNE5JC/Taylor - 1922 - Diffusion by Continuous Movements.pdf:application/pdf;Snapshot:/home/florian/Zotero/storage/ICHYD3UU/s2-20.1.html:text/html},
}

@article{miller_transmission_2021,
	title = {Transmission of {SARS}-{CoV}-2 by inhalation of respiratory aerosol in the {Skagit} {Valley} {Chorale} superspreading event},
	volume = {31},
	copyright = { 2020 John Wiley \& Sons A/S. Published by John Wiley \& Sons Ltd},
		abstract = {During the 2020 COVID-19 pandemic, an outbreak occurred following attendance of a symptomatic index case at a weekly rehearsal on 10 March of the Skagit Valley Chorale (SVC). After that rehearsal, 53 members of the SVC among 61 in attendance were confirmed or strongly suspected to have contracted COVID-19 and two died. Transmission by the aerosol route is likely; it appears unlikely that either fomite or ballistic droplet transmission could explain a substantial fraction of the cases. It is vital to identify features of cases such as this to better understand the factors that promote superspreading events. Based on a conditional assumption that transmission during this outbreak was dominated by inhalation of respiratory aerosol generated by one index case, we use the available evidence to infer the emission rate of aerosol infectious quanta. We explore how the risk of infection would vary with several influential factors: ventilation rate, duration of event, and deposition onto surfaces. The results indicate a best-estimate emission rate of 970 ± 390 quanta/h. Infection risk would be reduced by a factor of two by increasing the aerosol loss rate to 5 h−1 and shortening the event duration from 2.5 to 1 h.},
	language = {en},
	number = {2},
	urldate = {2021-03-18},
	journal = {Indoor Air},
	author = {Miller, Shelly L. and Nazaroff, William W. and Jimenez, Jose L. and Boerstra, Atze and Buonanno, Giorgio and Dancer, Stephanie J. and Kurnitski, Jarek and Marr, Linsey C. and Morawska, Lidia and Noakes, Catherine},
	year = {2021},
	keywords = {aerosol transmission, infectious disease, pandemic, risk, ventilation, virus, \_citation ajoutée},
	pages = {314--323},
	file = {Full Text PDF:/home/florian/Zotero/storage/QB7NJ2K6/Miller et al. - 2021 - Transmission of SARS-CoV-2 by inhalation of respir.pdf:application/pdf;Snapshot:/home/florian/Zotero/storage/37YHJQ4V/ina.html:text/html},
}

@article{fennelly_particle_2020,
	title = {Particle sizes of infectious aerosols: implications for infection control},
	volume = {8},
		shorttitle = {Particle sizes of infectious aerosols},
	
		abstract = {{\textless}h2{\textgreater}Summary{\textless}/h2{\textgreater}{\textless}p{\textgreater}The global pandemic of COVID-19 has been associated with infections and deaths among health-care workers. This Viewpoint of infectious aerosols is intended to inform appropriate infection control measures to protect health-care workers. Studies of cough aerosols and of exhaled breath from patients with various respiratory infections have shown striking similarities in aerosol size distributions, with a predominance of pathogens in small particles ({\textless}5 μm). These are immediately respirable, suggesting the need for personal respiratory protection (respirators) for individuals in close proximity to patients with potentially virulent pathogens. There is no evidence that some pathogens are carried only in large droplets. Surgical masks might offer some respiratory protection from inhalation of infectious aerosols, but not as much as respirators. However, surgical masks worn by patients reduce exposures to infectious aerosols to health-care workers and other individuals. The variability of infectious aerosol production, with some so-called super-emitters producing much higher amounts of infectious aerosol than most, might help to explain the epidemiology of super-spreading. Airborne infection control measures are indicated for potentially lethal respiratory pathogens such as severe acute respiratory syndrome coronavirus 2.{\textless}/p{\textgreater}},
	language = {English},
	number = {9},
	urldate = {2021-03-18},
	journal = {The Lancet Respiratory Medicine},
	author = {Fennelly, Kevin P.},
	month = sep,
	year = {2020},
	pmid = {32717211},
	
	keywords = {\_citation ajoutée},
	pages = {914--924},
	file = {Full Text PDF:/home/florian/Zotero/storage/B9J4SBLY/Fennelly - 2020 - Particle sizes of infectious aerosols implication.pdf:application/pdf;Snapshot:/home/florian/Zotero/storage/B9N7K82Q/fulltext.html:text/html;Fennelly - 2020 - Particle sizes of infectious aerosols implication.pdf:/home/florian/Zotero/storage/S576KS3K/Fennelly - 2020 - Particle sizes of infectious aerosols implication.pdf:application/pdf;Fennelly - 2020 - Particle sizes of infectious aerosols implication.pdf:/home/florian/Zotero/storage/ZUIUFV73/Fennelly - 2020 - Particle sizes of infectious aerosols implication.pdf:application/pdf},
}

@article{johnson_modality_2011,
	title = {Modality of human expired aerosol size distributions},
	volume = {42},
		abstract = {An essential starting point when investigating the potential role of human expired aerosols in the transmission of disease is to gain a comprehensive knowledge of the expired aerosol generation process, including the aerosol size distribution, the various droplet production mechanisms involved and the corresponding sites of production within the respiratory tract. In order to approach this level of understanding we have integrated the results of two different investigative techniques spanning 3 decades of particle size from 700nm to 1mm, presenting a single composite size distribution, and identifying the most prominent modes in that distribution. We link these modes to specific sites of origin and mechanisms of production. The data for this were obtained using the Aerodynamic Particle Sizer (APS) covering the range 0.7≤d≤20μm and Droplet Deposition Analysis (DDA) covering the range d≥20μm. In the case of speech three distinct droplet size distribution modes were identified with count median diameters at 1.6, 2.5 and 145μm. In the case of voluntary coughing the modes were located at 1.6, 1.7 and 123μm. The modes are associated with three distinct processes: one occurring deep in the lower respiratory tract, another in the region of the larynx and a third in the upper respiratory tract including the oral cavity. The first of these, the Bronchiolar Fluid Film Burst (BFFB or B) mode contains droplets produced during normal breathing. The second, the Laryngeal (L) mode is most active during voicing and coughing. The third, the Oral (O) cavity mode is active during speech and coughing. The number of droplets and the volume of aerosol material associated with each mode of aerosol production during speech and coughing is presented. The size distribution is modeled as a tri-modal lognormal distribution dubbed the Bronchiolar/Laryngeal/Oral (B.L.O.) tri-modal model.},
	language = {en},
	number = {12},
	urldate = {2021-03-18},
	journal = {Journal of Aerosol Science},
	author = {Johnson, G. R. and Morawska, L. and Ristovski, Z. D. and Hargreaves, M. and Mengersen, K. and Chao, C. Y. H. and Wan, M. P. and Li, Y. and Xie, X. and Katoshevski, D. and Corbett, S.},
	month = dec,
	year = {2011},
	keywords = {B.L.O. tri-modal model, Bronchiolar, Human expired aerosol, Laryngeal, Modality, Size distribution, \_citation ajoutée},
	pages = {839--851},
	file = {ScienceDirect Full Text PDF:/home/florian/Zotero/storage/7QMFBR79/Johnson et al. - 2011 - Modality of human expired aerosol size distributio.pdf:application/pdf;ScienceDirect Snapshot:/home/florian/Zotero/storage/DVCZN6UC/S0021850211001200.html:text/html;Johnson et al. - 2011 - Modality of human expired aerosol size distributio.pdf:/home/florian/Zotero/storage/ZDKPVJRC/Johnson et al. - 2011 - Modality of human expired aerosol size distributio.pdf:application/pdf;Johnson et al. - 2011 - Modality of human expired aerosol size distributio.pdf:/home/florian/Zotero/storage/QKHYBYZB/Johnson et al. - 2011 - Modality of human expired aerosol size distributio.pdf:application/pdf;Johnson - 2011 - Modality of human expired aerosol size distributio.pdf:/home/florian/Zotero/storage/SMUHXNT3/Johnson - 2011 - Modality of human expired aerosol size distributio.pdf:application/pdf},
}

@article{stadnytskyi_airborne_2020,
	title = {The airborne lifetime of small speech droplets and their potential importance in {SARS}-{CoV}-2 transmission},
	volume = {117},
	copyright = {Copyright  2020 the Author(s). Published by PNAS.. https://creativecommons.org/licenses/by/4.0/This open access article is distributed under Creative Commons Attribution License 4.0 (CC BY).},
		abstract = {Speech droplets generated by asymptomatic carriers of severe acute respiratory syndrome coronavirus 2 (SARS-CoV-2) are increasingly considered to be a likely mode of disease transmission. Highly sensitive laser light scattering observations have revealed that loud speech can emit thousands of oral fluid droplets per second. In a closed, stagnant air environment, they disappear from the window of view with time constants in the range of 8 to 14 min, which corresponds to droplet nuclei of ca. 4 μm diameter, or 12- to 21-μm droplets prior to dehydration. These observations confirm that there is a substantial probability that normal speaking causes airborne virus transmission in confined environments.},
	language = {en},
	number = {22},
	urldate = {2021-03-18},
	journal = {Proceedings of the National Academy of Sciences},
	author = {Stadnytskyi, Valentyn and Bax, Christina E. and Bax, Adriaan and Anfinrud, Philip},
	month = jun,
	year = {2020},
	pmid = {32404416},
	keywords = {COVID-19, disease transmission, independent action hypothesis, respiratory disease, speech droplet},
	pages = {11875--11877},
	file = {Full Text PDF:/home/florian/Zotero/storage/A9A2SBBN/Stadnytskyi et al. - 2020 - The airborne lifetime of small speech droplets and.pdf:application/pdf;Snapshot:/home/florian/Zotero/storage/YQLI8VNR/11875.html:text/html;Stadnytskyi et al. - 2020 - The airborne lifetime of small speech droplets and.pdf:/home/florian/Zotero/storage/XCMIG95W/Stadnytskyi et al. - 2020 - The airborne lifetime of small speech droplets and.pdf:application/pdf;Stadnytskyi et al. - 2020 - The airborne lifetime of small speech droplets and.pdf:/home/florian/Zotero/storage/5I8BJ7DN/Stadnytskyi et al. - 2020 - The airborne lifetime of small speech droplets and.pdf:application/pdf;Stadnytskyi et al. - The airborne lifetime of small speech droplets and.pdf:/home/florian/Zotero/storage/7BSGLEMP/Stadnytskyi et al. - The airborne lifetime of small speech droplets and.pdf:application/pdf},
}

@article{zhou_defining_2018,
	title = {Defining the sizes of airborne particles that mediate influenza transmission in ferrets},
	volume = {115},
	copyright = {Copyright  2018 the Author(s). Published by PNAS.. https://creativecommons.org/licenses/by-nc-nd/4.0/This open access article is distributed under Creative Commons Attribution-NonCommercial-NoDerivatives License 4.0 (CC BY-NC-ND).},
		abstract = {Epidemics and pandemics of influenza are characterized by rapid global spread mediated by non-mutually exclusive transmission modes. The relative significance between contact, droplet, and airborne transmission is yet to be defined, a knowledge gap for implementing evidence-based infection control measures. We devised a transmission chamber that separates virus-laden particles by size and determined the particle sizes mediating transmission of influenza among ferrets through the air. Ferret-to-ferret transmission was mediated by airborne particles larger than 1.5 µm, consistent with the quantity and size of virus-laden particles released by the donors. Onward transmission by donors was most efficient before fever onset and may continue for 5 days after inoculation. Multiple virus gene segments enhanced the transmissibility of a swine influenza virus among ferrets by increasing the release of virus-laden particles into the air. We provide direct experimental evidence of influenza transmission via droplets and fine droplet nuclei, albeit at different efficiency.},
	language = {en},
	number = {10},
	urldate = {2021-03-18},
	journal = {Proceedings of the National Academy of Sciences},
	author = {Zhou, Jie and Wei, Jianjian and Choy, Ka-Tim and Sia, Sin Fun and Rowlands, Dewi K. and Yu, Dan and Wu, Chung-Yi and Lindsley, William G. and Cowling, Benjamin J. and McDevitt, James and Peiris, Malik and Li, Yuguo and Yen, Hui-Ling},
	month = mar,
	year = {2018},
	pmid = {29463703},
	keywords = {airborne particles, airborne transmission, droplet transmission, ferrets, influenza virus},
	pages = {E2386--E2392},
	file = {Snapshot:/home/florian/Zotero/storage/Y6PEUTZ2/E2386.html:text/html;Full Text PDF:/home/florian/Zotero/storage/F9DSI6EU/Zhou et al. - 2018 - Defining the sizes of airborne particles that medi.pdf:application/pdf;Zhou et al. - 2018 - Defining the sizes of airborne particles that medi.pdf:/home/florian/Zotero/storage/DFGSP7IE/Zhou et al. - 2018 - Defining the sizes of airborne particles that medi.pdf:application/pdf;Zhou_flu_ferret2018_SI_drops.pdf:/home/florian/Zotero/storage/KHZ4ERWN/Zhou_flu_ferret2018_SI_drops.pdf:application/pdf;Zhou et al. - 2018 - Defining the sizes of airborne particles that medi.pdf:/home/florian/Zotero/storage/JESDD7ZA/Zhou et al. - 2018 - Defining the sizes of airborne particles that medi.pdf:application/pdf;Zhou et al. - Defining the sizes of airborne particles that medi.pdf:/home/florian/Zotero/storage/6RZUTKX5/Zhou et al. - Defining the sizes of airborne particles that medi.pdf:application/pdf;Zhou et al. - Defining the sizes of airborne particles that medi.pdf:/home/florian/Zotero/storage/W4HUJUNF/Zhou et al. - Defining the sizes of airborne particles that medi.pdf:application/pdf},
}

@article{richard_sars-cov-2_2020,
	title = {{SARS}-{CoV}-2 is transmitted via contact and via the air between ferrets},
	volume = {11},
	copyright = {2020 The Author(s)},
		abstract = {SARS-CoV-2, a coronavirus that emerged in late 2019, has spread rapidly worldwide, and information about the modes of transmission of SARS-CoV-2 among humans is critical to apply appropriate infection control measures and to slow its spread. Here we show that SARS-CoV-2 is transmitted efficiently via direct contact and via the air (via respiratory droplets and/or aerosols) between ferrets, 1 to 3 days and 3 to 7 days after exposure respectively. The pattern of virus shedding in the direct contact and indirect recipient ferrets is similar to that of the inoculated ferrets and infectious virus is isolated from all positive animals, showing that ferrets are productively infected via either route. This study provides experimental evidence of robust transmission of SARS-CoV-2 via the air, supporting the implementation of community-level social distancing measures currently applied in many countries in the world and informing decisions on infection control measures in healthcare settings.},
	language = {en},
	number = {1},
	urldate = {2021-03-18},
	journal = {Nature Communications},
	author = {Richard, Mathilde and Kok, Adinda and de Meulder, Dennis and Bestebroer, Theo M. and Lamers, Mart M. and Okba, Nisreen M. A. and Fentener van Vlissingen, Martje and Rockx, Barry and Haagmans, Bart L. and Koopmans, Marion P. G. and Fouchier, Ron A. M. and Herfst, Sander},
	month = jul,
	year = {2020},
	pages = {3496},
	file = {Full Text PDF:/home/florian/Zotero/storage/LZ55VDHC/Richard et al. - 2020 - SARS-CoV-2 is transmitted via contact and via the .pdf:application/pdf;Snapshot:/home/florian/Zotero/storage/QPVVLEPQ/s41467-020-17367-2.html:text/html;Richard et al. - 2020 - SARS-CoV-2 is transmitted via contact and via the .pdf:/home/florian/Zotero/storage/2Y9UGL9F/Richard et al. - 2020 - SARS-CoV-2 is transmitted via contact and via the .pdf:application/pdf;Richard et al. - 2020 - SARS-CoV-2 is transmitted via contact and via the .pdf:/home/florian/Zotero/storage/RQXF4PD5/Richard et al. - 2020 - SARS-CoV-2 is transmitted via contact and via the .pdf:application/pdf;Richard - SARS-CoV-2 is transmitted via contact and via the .pdf:/home/florian/Zotero/storage/YE8D7G8G/Richard - SARS-CoV-2 is transmitted via contact and via the .pdf:application/pdf},
}


@article{ma_coronavirus_2021,
	title = {Coronavirus {Disease} 2019 {Patients} in {Earlier} {Stages} {Exhaled} {Millions} of {Severe} {Acute} {Respiratory} {Syndrome} {Coronavirus} 2 {Per} {Hour}},
	volume = {72},
		abstract = {Coronavirus disease 2019 (COVID-19) patients exhaled millions of severe acute respiratory syndrome coronavirus 2 RNA copies per hour, which plays an important role in COVID-19 transmission. Exhaled breath had a higher positive rate (26.9\%, n = 52) than surface (5.4\%, n = 242) and air (3.8\%, n = 26) samples.},
	number = {10},
	urldate = {2021-06-08},
	journal = {Clinical Infectious Diseases},
	author = {Ma, Jianxin and Qi, Xiao and Chen, Haoxuan and Li, Xinyue and Zhang, Zheng and Wang, Haibin and Sun, Lingli and Zhang, Lu and Guo, Jiazhen and Morawska, Lidia and Grinshpun, Sergey A and Biswas, Pratim and Flagan, Richard C and Yao, Maosheng},
	month = may,
	year = {2021},
	keywords = {\_citation ajoutée},
	pages = {e652--e654},
	file = {Snapshot:/Users/admin/Zotero/storage/PCDKLGTK/5898624.html:text/html;Full Text PDF:/Users/admin/Zotero/storage/QIB8HZII/Ma et al. - 2020 - Coronavirus Disease 2019 Patients in Earlier Stage.pdf:application/pdf;Full Text PDF:/Users/admin/Zotero/storage/L3ZYCWJW/Ma et al. - 2021 - Coronavirus Disease 2019 Patients in Earlier Stage.pdf:application/pdf;Snapshot:/Users/admin/Zotero/storage/JUCELK6A/5898624.html:text/html}
}


@article{morawska_it_2020,
	title = {It {Is} {Time} to {Address} {Airborne} {Transmission} of {Coronavirus} {Disease} 2019 ({COVID}-19)},
	volume = {71},
		abstract = {We appeal to the medical community and to the relevant national and international bodies to recognize the potential for airborne spread of coronavirus disease 2019 (COVID-19). There is significant potential for inhalation exposure to viruses in microscopic respiratory droplets (microdroplets) at short to medium distances (up to several meters, or room scale), and we are advocating for the use of preventive measures to mitigate this route of airborne transmission.Studies by the signatories and other scientists have demonstrated beyond any reasonable doubt that viruses are released during exhalation, talking, and coughing in microdroplets small enough to remain aloft in air and pose a risk of exposure at distances beyond 1–2 m from an infected individual ([1–4]). For example, at typical indoor air velocities [5], a 5-μm droplet will travel tens of meters, much greater than the scale of a typical room, while settling from a height of 1.5 m to the floor. Several retrospective studies conducted after the severe acute respiratory syndrome coronavirus 1 (SARS-CoV-1) epidemic demonstrated that airborne transmission was the most likely mechanism explaining the spatial pattern of infections [6]. Retrospective analysis has shown the same for severe acute respiratory syndrome coronavirus 2 (SARS-CoV-2) [7–10]. In particular, a study in their review of records from a Chinese restaurant observed no evidence of direct or indirect contact between the 3 parties [10]. In their review of video records from the restaurant, they observed no evidence of direct or indirect contact between the 3 parties. Many studies conducted on the spread of other viruses, including respiratory syncytial virus (RSV) [11], Middle East Respiratory Syndrome Coronavirus (MERS-CoV) [8], and influenza [2, 4], show that viable airborne viruses can be exhaled [2] and/or detected in the indoor environment of infected patients [11, 12]. This poses the risk that people sharing such environments can potentially inhale these viruses, resulting in infection and disease. There is every reason to expect that SARS-CoV-2 behaves similarly, and that transmission via airborne microdroplets [10, 13] is an important pathway. Viral RNA associated with droplets \&lt;5 μm has been detected in air [14], and the virus has been shown to maintain infectivity in droplets of this size [9]. Other viruses have been shown to survive equally well, if not better, in aerosols compared to droplets on a surface [15].},
	number = {9},
	urldate = {2021-03-18},
	journal = {Clinical Infectious Diseases},
	author = {Morawska, Lidia and Milton, Donald K},
	month = nov,
	year = {2020},
	keywords = {\_citation ajoutée},
	pages = {2311--2313},
	file = {Full Text PDF:/home/florian/Zotero/storage/XK4CN9CR/Morawska et Milton - 2020 - It Is Time to Address Airborne Transmission of Cor.pdf:application/pdf;Snapshot:/home/florian/Zotero/storage/7S9ISABW/5867798.html:text/html;Full Text PDF:/home/florian/Zotero/storage/SU5QGCXZ/Morawska et Milton - 2020 - It Is Time to Address Airborne Transmission of Cor.pdf:application/pdf;Snapshot:/home/florian/Zotero/storage/LCLF2S97/5867798.html:text/html},
}

@article{prather_airborne_2020,
	title = {Airborne transmission of {SARS}-{CoV}-2},
	volume = {370},
	copyright = {Copyright  2020 The Authors, some rights reserved; exclusive licensee American Association for the Advancement of Science. No claim to original U.S. Government Works. http://www.sciencemag.org/about/science-licenses-journal-article-reuseThis is an article distributed under the terms of the Science Journals Default License.},
		abstract = {There is overwhelming evidence that inhalation of severe acute respiratory syndrome coronavirus 2 (SARS-CoV-2) represents a major transmission route for coronavirus disease 2019 (COVID-19). There is an urgent need to harmonize discussions about modes of virus transmission across disciplines to ensure the most effective control strategies and provide clear and consistent guidance to the public. To do so, we must clarify the terminology to distinguish between aerosols and droplets using a size threshold of 100 µm, not the historical 5 µm ([ 1 ][1]). This size more effectively separates their aerodynamic behavior, ability to be inhaled, and efficacy of interventions.

Viruses in droplets (larger than 100 µm) typically fall to the ground in seconds within 2 m of the source and can be sprayed like tiny cannonballs onto nearby individuals. Because of their limited travel range, physical distancing reduces exposure to these droplets. Viruses in aerosols (smaller than 100 µm) can remain suspended in the air for many seconds to hours, like smoke, and be inhaled. They are highly concentrated near an infected person, so they can infect people most easily in close proximity. But aerosols containing infectious virus ([ 2 ][2]) can also travel more than 2 m and accumulate in poorly ventilated indoor air, leading to superspreading events ([ 3 ][3]).

Individuals with COVID-19, many of whom have no symptoms, release thousands of virus-laden aerosols and far fewer droplets when breathing and talking ([ 4 ][4]–[ 6 ][5]). Thus, one is far more likely to inhale aerosols than be sprayed by a droplet ([ 7 ][6]), and so the balance of attention must be shifted to protecting against airborne transmission. In addition to existing mandates of mask-wearing, social distancing, and hygiene efforts, we urge public health officials to add clear guidance about the importance of moving activities outdoors, improving indoor air using ventilation and filtration, and improving protection for high-risk workers ([ 8 ][7]).

1.  [↵][8]The National Academies of Sciences, Engineering, and Medicine, “Video 31—CQ1 reflection and syntheses: Identifying opportunities and gaps on the path ahead by Kim Prather” (Airborne Transmission of SARSCoV-2: A Virtual Workshop, 26 to 27 August 2020); [www.nationalacademies.org/event/08-26-2020/airborne-transmission-of-sars-cov-2-a-virtual-workshop][9].
    
    

2.  [↵][10]1.   J. A. Lednicky et al
    
    ., Int. J. Infect. Dis., 10.1016/j.ijid.2020.09.025 (2020).
    
    

3.  [↵][11]1.   S. L. Miller et al
    
    ., Indoor Air, 10.1111/ina.12751 (2020).
    
    

4.  [↵][12]1.   K. A. Prather, 
    2.   C. C. Wang, 
    3.   R. T. Schooley
    
    , Science 368, 1422 (2020).
    
    [OpenUrl][13][Abstract/FREE Full Text][14]

5.  1.   V. Stadnytskyi, 
    2.   C. E. Bax, 
    3.   A. Bax, 
    4.   P. Anfinrud
    
    , Proc. Natl. Acad. Sci. U.S.A. 117, 11875 (2020).
    
    [OpenUrl][15][Abstract/FREE Full Text][16]

6.  [↵][17]1.   J. Ma et al
    
    ., Clin. Infect. Dis., 10.1093/cid/ciaa1283 (2020).
    
    

7.  [↵][18]1.   W. Chen et al.
    
    Build. Environ. 176, 106859 (2020).
    
    [OpenUrl][19][CrossRef][20]

8.  [↵][21]1.   L. Morawska et al
    
    ., Environ. Int. 142, 105832 (2020).
    
    [OpenUrl][22][CrossRef][23][PubMed][24]

K.A.P. is Director of the National Science Foundation Center for Aerosol Impacts on Chemistry of the Environment. L.C.M. is a member of the Science Advisory Board and holds stock options for Phylagen and is a paid reviewer for the Alfred P. Sloan Foundation. R.T.S. is a member of the Gilead Sciences Scientific Advisory Board and chairs Data Safety and Monitoring Boards for VIR, Gilead, and Merck. Honoraria for these activities are paid to the Regents of the University of California. R.T.S. has served as a scientific consultant to Pfizer and to AbbVie. M.A.M. is the unpaid Chair of the National Academy of Medicine Committee on Personal Protective Equipment for Workplace Safety and Health.

 [1]: \#ref-1
 [2]: \#ref-2
 [3]: \#ref-3
 [4]: \#ref-4
 [5]: \#ref-6
 [6]: \#ref-7
 [7]: \#ref-8
 [8]: \#xref-ref-1-1 "View reference 1 in text"
 [9]: http://www.nationalacademies.org/event/08-26-2020/airborne-transmission-of-sars-cov-2-a-virtual-workshop
 [10]: \#xref-ref-2-1 "View reference 2 in text"
 [11]: \#xref-ref-3-1 "View reference 3 in text"
 [12]: \#xref-ref-4-1 "View reference 4 in text"
 [13]: \{openurl\}?query=rft.jtitle\%253DScience\%26rft\_id\%253Dinfo\%253Adoi\%252F10.1126\%252Fscience.abc6197\%26rft\_id\%253Dinfo\%253Apmid\%252F32461212\%26rft.genre\%253Darticle\%26rft\_val\_fmt\%253Dinfo\%253Aofi\%252Ffmt\%253Akev\%253Amtx\%253Ajournal\%26ctx\_ver\%253DZ39.88-2004\%26url\_ver\%253DZ39.88-2004\%26url\_ctx\_fmt\%253Dinfo\%253Aofi\%252Ffmt\%253Akev\%253Amtx\%253Actx
 [14]: /lookup/ijlink/YTozOntzOjQ6InBhdGgiO3M6MTQ6Ii9sb29rdXAvaWpsaW5rIjtzOjU6InF1ZXJ5IjthOjQ6e3M6ODoibGlua1R5cGUiO3M6NDoiQUJTVCI7czoxMToiam91cm5hbENvZGUiO3M6Mzoic2NpIjtzOjU6InJlc2lkIjtzOjEzOiIzNjgvNjQ5OC8xNDIyIjtzOjQ6ImF0b20iO3M6MjQ6Ii9zY2kvMzcwLzY1MTQvMzAzLjIuYXRvbSI7fXM6ODoiZnJhZ21lbnQiO3M6MDoiIjt9
 [15]: \{openurl\}?query=rft.jtitle\%253DProc.\%2BNatl.\%2BAcad.\%2BSci.\%2BU.S.A.\%26rft\_id\%253Dinfo\%253Adoi\%252F10.1073\%252Fpnas.2006874117\%26rft\_id\%253Dinfo\%253Apmid\%252F32404416\%26rft.genre\%253Darticle\%26rft\_val\_fmt\%253Dinfo\%253Aofi\%252Ffmt\%253Akev\%253Amtx\%253Ajournal\%26ctx\_ver\%253DZ39.88-2004\%26url\_ver\%253DZ39.88-2004\%26url\_ctx\_fmt\%253Dinfo\%253Aofi\%252Ffmt\%253Akev\%253Amtx\%253Actx
 [16]: /lookup/ijlink/YTozOntzOjQ6InBhdGgiO3M6MTQ6Ii9sb29rdXAvaWpsaW5rIjtzOjU6InF1ZXJ5IjthOjQ6e3M6ODoibGlua1R5cGUiO3M6NDoiQUJTVCI7czoxMToiam91cm5hbENvZGUiO3M6NDoicG5hcyI7czo1OiJyZXNpZCI7czoxMjoiMTE3LzIyLzExODc1IjtzOjQ6ImF0b20iO3M6MjQ6Ii9zY2kvMzcwLzY1MTQvMzAzLjIuYXRvbSI7fXM6ODoiZnJhZ21lbnQiO3M6MDoiIjt9
 [17]: \#xref-ref-6-1 "View reference 6 in text"
 [18]: \#xref-ref-7-1 "View reference 7 in text"
 [19]: \{openurl\}?query=rft.jtitle\%253DBuild.\%2BEnviron.\%26rft.volume\%253D176\%26rft.spage\%253D106859\%26rft\_id\%253Dinfo\%253Adoi\%252F10.1016\%252Fj.buildenv.2020.106859\%26rft.genre\%253Darticle\%26rft\_val\_fmt\%253Dinfo\%253Aofi\%252Ffmt\%253Akev\%253Amtx\%253Ajournal\%26ctx\_ver\%253DZ39.88-2004\%26url\_ver\%253DZ39.88-2004\%26url\_ctx\_fmt\%253Dinfo\%253Aofi\%252Ffmt\%253Akev\%253Amtx\%253Actx
 [20]: /lookup/external-ref?access\_num=10.1016/j.buildenv.2020.106859\&link\_type=DOI
 [21]: \#xref-ref-8-1 "View reference 8 in text"
 [22]: \{openurl\}?query=rft.jtitle\%253DEnviron.\%2BInt.\%26rft.volume\%253D142\%26rft.spage\%253D105832\%26rft\_id\%253Dinfo\%253Adoi\%252F10.1016\%252Fj.envint.2020.105832\%26rft\_id\%253Dinfo\%253Apmid\%252F32521345\%26rft.genre\%253Darticle\%26rft\_val\_fmt\%253Dinfo\%253Aofi\%252Ffmt\%253Akev\%253Amtx\%253Ajournal\%26ctx\_ver\%253DZ39.88-2004\%26url\_ver\%253DZ39.88-2004\%26url\_ctx\_fmt\%253Dinfo\%253Aofi\%252Ffmt\%253Akev\%253Amtx\%253Actx
 [23]: /lookup/external-ref?access\_num=10.1016/j.envint.2020.105832\&link\_type=DOI
 [24]: /lookup/external-ref?access\_num=32521345\&link\_type=MED\&atom=\%2Fsci\%2F370\%2F6514\%2F303.2.atom},
	language = {en},
	number = {6514},
	urldate = {2021-03-18},
	journal = {Science},
	author = {Prather, Kimberly A. and Marr, Linsey C. and Schooley, Robert T. and McDiarmid, Melissa A. and Wilson, Mary E. and Milton, Donald K.},
	month = oct,
	year = {2020},
	pmid = {33020250},
	pages = {303--304},
	file = {Full Text PDF:/home/florian/Zotero/storage/EW5ZLH9I/Prather et al. - 2020 - Airborne transmission of SARS-CoV-2.pdf:application/pdf;Snapshot:/home/florian/Zotero/storage/3TTSBIFV/303.2.html:text/html;Prather et al. - 2020 - Airborne transmission of SARS-CoV-2.pdf:/home/florian/Zotero/storage/ITC3EJ4B/Prather et al. - 2020 - Airborne transmission of SARS-CoV-2.pdf:application/pdf;Prather et al. - 2020 - Airborne transmission of SARS-CoV-2.pdf:/home/florian/Zotero/storage/IYTLAHPV/Prather et al. - 2020 - Airborne transmission of SARS-CoV-2.pdf:application/pdf;Prather et al. - 2020 - Airborne transmission of SARS-CoV-2.pdf:/home/florian/Zotero/storage/M728HWSQ/Prather et al. - 2020 - Airborne transmission of SARS-CoV-2.pdf:application/pdf},
}

@article{villermaux_geometry_1999,
	title = {On the geometry of turbulent mixing},
	volume = {393},
		abstract = {We investigate the temporal evolution of the geometrical distribution of a passive 
scalar injected continuously into the far field of a turbulent water jet at a scale
              d
              smaller than the local integral scale of the turbulence. The concentration field 
is studied quantitatively by a laser-induced- fluorescence technique on a plane cut 
containing the jet axis. Global features such as the scalar dispersion from the source, 
as well as the fine structure of the scalar field, are analysed. In particular, we define 
the volume occupied by the regions whose concentration is larger than a given 
concentration threshold (support of the scalar field) and the surface in which this 
volume is enclosed (boundary of the support). The volume and surface extents, 
and their respective fractal dimensions are measured as a function of time
              t
              , and 
the concentration threshold is normalized by the initial concentration
              C
              
                s
              
              /
              C
              0
              for 
different injection sizes
              d
              . All of these quantities 
display a clear dependence on
              t
              ,
              d
              and
              C
              
                s
              
              , and their evolutions rescale with the variable 
ξ = (
              ut
              /
              d
              )(
              C
              
                s
              
              /
              C
              0
              ), 
the fractal dimension being, in addition, scale dependent. The surface-to-volume ratio and the 
fractal dimension of both the volume and the surface tend towards unity at large ξ, 
reflecting the sheet-like structure of the scalar at small scales. These findings suggest 
an original picture of the kinetics of turbulent mixing.},
	language = {en},
	urldate = {2021-03-18},
	journal = {Journal of Fluid Mechanics},
	author = {Villermaux, Emmanuel and Innocenti, Claudia},
	month = aug,
	year = {1999},
	keywords = {\_citation ajoutée},
	pages = {123--147},
	file = {Villermaux et Innocenti - 1999 - On the geometry of turbulent mixing.pdf:/home/florian/Zotero/storage/JMLWLHCP/Villermaux et Innocenti - 1999 - On the geometry of turbulent mixing.pdf:application/pdf},
}

@article{villermaux_short_2001,
	title = {Short circuits in the {Corrsin}–{Obukhov} cascade},
	volume = {13},
		language = {en},
	number = {1},
	urldate = {2021-03-18},
	journal = {Physics of Fluids},
	author = {Villermaux, Emmanuel and Innocenti, Claudia and Duplat, Jérôme},
	month = jan,
	year = {2001},
	keywords = {\_citation ajoutée},
	pages = {284--289},
	file = {Villermaux et al. - 2001 - Short circuits in the Corrsin–Obukhov cascade.pdf:/home/florian/Zotero/storage/Q82QLEVL/Villermaux et al. - 2001 - Short circuits in the Corrsin–Obukhov cascade.pdf:application/pdf;Villermaux et al. - 2001 - Short circuits in the Corrsin–Obukhov cascade.pdf:/home/florian/Zotero/storage/GJ6ELZEA/Villermaux et al. - 2001 - Short circuits in the Corrsin–Obukhov cascade.pdf:application/pdf},
}

@article{rubin_bacterial_1987,
	title = {Bacterial colonization and infection resulting from multiplication of a single organism},
	volume = {9},
		number = {3},
	journal = {Reviews of infectious diseases},
	author = {Rubin, Lorry G},
	year = {1987},
	
	pages = {488--493},
	file = {Rubin - 1987 - Bacterial colonization and infection resulting fro.pdf:/home/florian/Zotero/storage/5545KGKV/Rubin - 1987 - Bacterial colonization and infection resulting fro.pdf:application/pdf;Rubin - 1987 - Bacterial Colonization and Infection Resulting fro.pdf:/home/florian/Zotero/storage/DT4S22DH/Rubin - 1987 - Bacterial Colonization and Infection Resulting fro.pdf:application/pdf;Rubin - 1987 - Bacterial Colonization and Infection Resulting fro.pdf:/home/florian/Zotero/storage/CNG5QJSU/Rubin - 1987 - Bacterial Colonization and Infection Resulting fro.pdf:application/pdf;Rubin - Bacterial Colonization and Infection Resulting fro.pdf:/home/florian/Zotero/storage/CI7B63P2/Rubin - Bacterial Colonization and Infection Resulting fro.pdf:application/pdf},
}

@article{mondelli_low_2020,
	title = {Low risk of {SARS}-{CoV}-2 transmission by fomites in real-life conditions},
		language = {en},
	urldate = {2021-03-24},
	journal = {The Lancet Infectious Diseases},
	author = {Mondelli, Mario U and Colaneri, Marta and Seminari, Elena M and Baldanti, Fausto and Bruno, Raffaele},
	month = sep,
	year = {2020},
	pages = {S1473309920306782},
	file = {Mondelli et al. - 2020 - Low risk of SARS-CoV-2 transmission by fomites in .pdf:/home/florian/Zotero/storage/9B5UTKUK/Mondelli et al. - 2020 - Low risk of SARS-CoV-2 transmission by fomites in .pdf:application/pdf;Mondelli et al. - 2020 - Low risk of SARS-CoV-2 transmission by fomites in .pdf:/home/florian/Zotero/storage/7ZGQMCAI/Mondelli et al. - 2020 - Low risk of SARS-CoV-2 transmission by fomites in .pdf:application/pdf;Mondelli et al. - 2020 - Low risk of SARS-CoV-2 transmission by fomites in .pdf:/home/florian/Zotero/storage/VNINGP3N/Mondelli et al. - 2020 - Low risk of SARS-CoV-2 transmission by fomites in .pdf:application/pdf;Mondelli - Low risk of SARS-CoV-2 transmission by fomites in .pdf:/home/florian/Zotero/storage/7957MYR3/Mondelli - Low risk of SARS-CoV-2 transmission by fomites in .pdf:application/pdf},
}

@article{buonanno_estimation_2020,
	title = {Estimation of airborne viral emission: {Quanta} emission rate of {SARS}-{CoV}-2 for infection risk assessment},
	volume = {141},
		shorttitle = {Estimation of airborne viral emission},
	
		abstract = {Airborne transmission is a pathway of contagion that is still not sufficiently investigated despite the evidence in the scientific literature of the role it can play in the context of an epidemic. While the medical research area dedicates efforts to find cures and remedies to counteract the effects of a virus, the engineering area is involved in providing risk assessments in indoor environments by simulating the airborne transmission of the virus during an epidemic. To this end, virus air emission data are needed. Unfortunately, this information is usually available only after the outbreak, based on specific reverse engineering cases. In this work, a novel approach to estimate the viral load emitted by a contagious subject on the basis of the viral load in the mouth, the type of respiratory activity (e.g. breathing, speaking, whispering), respiratory physiological parameters (e.g. inhalation rate), and activity level (e.g. resting, standing, light exercise) is proposed.},
	language = {en},
	urldate = {2021-03-24},
	journal = {Environment International},
	author = {Buonanno, G. and Stabile, L. and Morawska, L.},
	month = aug,
	year = {2020},
	keywords = {Coronavirus, Indoor, SARS-CoV-2 (CoVID19), Ventilation, Viral load, Virus airborne transmission, \_citation ajoutée},
	pages = {105794},
	file = {ScienceDirect Full Text PDF:/home/florian/Zotero/storage/SCDR8I4H/Buonanno et al. - 2020 - Estimation of airborne viral emission Quanta emis.pdf:application/pdf;ScienceDirect Snapshot:/home/florian/Zotero/storage/PLKURCGX/S0160412020312800.html:text/html;Buonanno et al. - 2020 - Estimation of airborne viral emission Quanta emis.pdf:/home/florian/Zotero/storage/FXS7H8H5/Buonanno et al. - 2020 - Estimation of airborne viral emission Quanta emis.pdf:application/pdf;Buonanno et al. - 2020 - Estimation of airborne viral emission Quanta emis.pdf:/home/florian/Zotero/storage/L7M9YLA6/Buonanno et al. - 2020 - Estimation of airborne viral emission Quanta emis.pdf:application/pdf;Buonanno et al. - 2020 - Estimation of airborne viral emission Quanta emis.pdf:/home/florian/Zotero/storage/7BW6UWV3/Buonanno et al. - 2020 - Estimation of airborne viral emission Quanta emis.pdf:application/pdf;Buonanno et al. - 2020 - Estimation of airborne viral emission Quanta emis.pdf:/home/florian/Zotero/storage/SS924FDU/Buonanno et al. - 2020 - Estimation of airborne viral emission Quanta emis.pdf:application/pdf},
}

@article{linden_fluid_1999,
	title = {The fluid mechanics of natural ventilation},
	volume = {31},
		abstract = {Natural ventilation of buildings is the ﬂow generated by temperature differences and by the wind. The governing feature of this ﬂow is the exchange between an interior space and the external ambient. Although the wind may often appear to be the dominant driving mechanism, in many circumstances temperature variations play a controlling feature on the ventilation since the directional buoyancy force has a large inﬂuence on the ﬂow patterns within the space and on the nature of the exchange with the outside. Two forms of ventilation are discussed: mixing ventilation, in which the interior is at an approximately uniform temperature, and displacement ventilation, where there is strong internal stratiﬁcation. The dynamics of these buoyancy-driven ﬂows are considered, and the effects of wind on them are examined. The aim behind this work is to give designers rules and intuition on how air moves within a building; the research reveals a fascinating branch of ﬂuid mechanics.},
	language = {en},
	number = {1},
	urldate = {2021-03-24},
	journal = {Annual Review of Fluid Mechanics},
	author = {Linden, P. F.},
	month = jan,
	year = {1999},
	pages = {201--238},
	file = {Linden - 1999 - The fluid mechanics of natural ventilation.pdf:/home/florian/Zotero/storage/KBZ9V4M5/Linden - 1999 - The fluid mechanics of natural ventilation.pdf:application/pdf;Linden - 1999 - THE FLUID MECHANICS OF NATURAL VENTILATION.pdf:/home/florian/Zotero/storage/8CDBR9AU/Linden - 1999 - THE FLUID MECHANICS OF NATURAL VENTILATION.pdf:application/pdf;Linden - 1999 - THE FLUID MECHANICS OF NATURAL VENTILATION.pdf:/home/florian/Zotero/storage/JZ822RGM/Linden - 1999 - THE FLUID MECHANICS OF NATURAL VENTILATION.pdf:application/pdf;Linden - 1998 - THE FLUID MECHANICS OF NATURAL VENTILATION.pdf:/home/florian/Zotero/storage/BJQAVQGJ/Linden - 1998 - THE FLUID MECHANICS OF NATURAL VENTILATION.pdf:application/pdf},
}


@article{vouriot_seasonal_2021,
	title = {Seasonal variation in airborne infection risk in schools due to changes in ventilation inferred from monitored carbon dioxide},
		abstract = {The year 2020 has seen the world gripped by the effects of the COVID-­19 pandemic. It is not the first time, nor will it be last, that our increasingly globalized world has been significantly affected by the emergence of a new disease. In much of the Northern Hemisphere, the academic year begins in September, and for many countries, September 2020 marked the return to full schooling after some period of enforced closure due to COVID-­19. In this paper, we focus on the airborne spread of disease and investigate the likelihood of transmission in school environments. It is crucial to understand the risk airborne infection from COVID-­19 might pose to pupils, teachers, and their wider social groups. We use monitored CO2 data from 45 classrooms in 11 different schools from within the UK to estimate the likelihood of infection occurring within classrooms regularly attended by the same staff and pupils. We determine estimates of the number of secondary infections arising via the airborne route over pre/ asymptomatic periods on a rolling basis. Results show that, assuming relatively quiet desk-b­ ased work, the number of secondary infections is likely to remain reassuringly below unity; however, it can vary widely between classrooms of the same school even when the same ventilation system is present. Crucially, the data highlight significant variation with the seasons with January being nearly twice as risky as July. We show that such seasonal variations in risk due to changes in ventilation rates are robust and our results hold for wide variations in disease parameterizations, suggesting our results may be applied to a number of different airborne diseases.},
	language = {en},
	urldate = {2021-03-24},
	journal = {Indoor Air},
	author = {Vouriot, Carolanne V. M. and Burridge, Henry C. and Noakes, Catherine J. and Linden, Paul F.},
	month = mar,
	year = {2021},
	keywords = {\_citation ajoutée},
	pages = {ina.12818},
	file = {Vouriot et al. - Seasonal variation in airborne infection risk in s.pdf:/home/florian/Zotero/storage/GGFFB9RS/Vouriot et al. - Seasonal variation in airborne infection risk in s.pdf:application/pdf;Vouriot et al. - 2021 - Seasonal variation in airborne infection risk in s.pdf:/home/florian/Zotero/storage/UZSDVHY6/Vouriot et al. - 2021 - Seasonal variation in airborne infection risk in s.pdf:application/pdf;Vouriot et al. - 2021 - Seasonal variation in airborne infection risk in s.pdf:/home/florian/Zotero/storage/B2US4GX3/Vouriot et al. - 2021 - Seasonal variation in airborne infection risk in s.pdf:application/pdf;Vouriot et al. - Seasonal variation in airborne infection risk in s.pdf:/home/florian/Zotero/storage/XBUJMGCZ/Vouriot et al. - Seasonal variation in airborne infection risk in s.pdf:application/pdf},
}

@article{fischer_low-cost_2020,
	title = {Low-cost measurement of face mask efficacy for filtering expelled droplets during speech},
	volume = {6},
		abstract = {Mandates for mask use in public during the recent coronavirus disease 2019 (COVID-19) pandemic, worsened by global shortage of commercial supplies, have led to widespread use of homemade masks and mask alternatives. It is assumed that wearing such masks reduces the likelihood for an infected person to spread the disease, but many of these mask designs have not been tested in practice. We have demonstrated a simple optical measurement method to evaluate the efficacy of masks to reduce the transmission of respiratory droplets during regular speech. In proof-of-principle studies, we compared a variety of commonly available mask types and observed that some mask types approach the performance of standard surgical masks, while some mask alternatives, such as neck gaiters or bandanas, offer very little protection. Our measurement setup is inexpensive and can be built and operated by nonexperts, allowing for rapid evaluation of mask performance during speech, sneezing, or coughing.},
	language = {en},
	number = {36},
	urldate = {2021-03-24},
	journal = {Science Advances},
	author = {Fischer, Emma P. and Fischer, Martin C. and Grass, David and Henrion, Isaac and Warren, Warren S. and Westman, Eric},
	month = sep,
	year = {2020},
	pages = {eabd3083},
	file = {Fischer et al. - 2020 - Low-cost measurement of facemask efficacy for filt.pdf:/home/florian/Zotero/storage/RPVQZS78/Fischer et al. - 2020 - Low-cost measurement of facemask efficacy for filt.pdf:application/pdf;Fischer et al. - 2020 - Low-cost measurement of face mask efficacy for fil.pdf:/home/florian/Zotero/storage/YPA2SH2F/Fischer et al. - 2020 - Low-cost measurement of face mask efficacy for fil.pdf:application/pdf;Fischer et al. - 2020 - Low-cost measurement of face mask efficacy for fil.pdf:/home/florian/Zotero/storage/DYHWMVYF/Fischer et al. - 2020 - Low-cost measurement of face mask efficacy for fil.pdf:application/pdf},
}

@article{dbouk_respiratory_2020,
	title = {On respiratory droplets and face masks},
	volume = {32},
		abstract = {Face mask filters—textile, surgical, or respiratory—are widely used in an effort to limit the spread of airborne viral infections. Our understanding of the droplet dynamics around a face mask filter, including the droplet containment and leakage from and passing through the cover, is incomplete. We present a fluid dynamics study of the transmission of respiratory droplets through and around a face mask filter. By employing multiphase computational fluid dynamics in a fully coupled Eulerian–Lagrangian framework, we investigate the droplet dynamics induced by a mild coughing incident and examine the fluid dynamics phenomena affecting the mask efficiency. The model takes into account turbulent dispersion forces, droplet phase-change, evaporation, and breakup in addition to the droplet–droplet and droplet–air interactions. The model mimics real events by using data, which closely resemble cough experiments. The study shows that the criteria employed for assessing the face mask performance must be modified to take into account the penetration dynamics of airborne droplet transmission, the fluid dynamics leakage around the filter, and reduction of efficiency during cough cycles. A new criterion for calculating more accurately the mask efficiency by taking into account the penetration dynamics is proposed. We show that the use of masks will reduce the airborne droplet transmission and will also protect the wearer from the droplets expelled from other subjects. However, many droplets still spread around and away from the cover, cumulatively, during cough cycles. Therefore, the use of a mask does not provide complete protection, and social distancing remains important during a pandemic. The implications of the reduced mask efficiency and respiratory droplet transmission away from the mask are even more critical for healthcare workers. The results of this study provide evidence of droplet transmission prevention by face masks, which can guide their use and further improvement.},
	language = {en},
	number = {6},
	urldate = {2021-03-24},
	journal = {Physics of Fluids},
	author = {Dbouk, Talib and Drikakis, Dimitris},
	month = jun,
	year = {2020},
	pages = {063303},
	file = {Dbouk et Drikakis - 2020 - On respiratory droplets and face masks.pdf:/home/florian/Zotero/storage/FGKAY6I5/Dbouk et Drikakis - 2020 - On respiratory droplets and face masks.pdf:application/pdf;Dbouk et Drikakis - 2020 - On respiratory droplets and face masks.pdf:/home/florian/Zotero/storage/I3Y7W9VQ/Dbouk et Drikakis - 2020 - On respiratory droplets and face masks.pdf:application/pdf;Dbouk et Drikakis - 2020 - On respiratory droplets and face masks.pdf:/home/florian/Zotero/storage/GWFUH3JD/Dbouk et Drikakis - 2020 - On respiratory droplets and face masks.pdf:application/pdf;Dbouk et Drikakis - 2020 - On respiratory droplets and face masks.pdf:/home/florian/Zotero/storage/8DQGC9IG/Dbouk et Drikakis - 2020 - On respiratory droplets and face masks.pdf:application/pdf},
}

@article{mitze_face_2020,
	title = {Face {Masks} {Considerably} {Reduce} {COVID}-19 {Cases} in {Germany}: {A} {Synthetic} {Control} {Method} {Approach}},
	language = {en},
	author = {Mitze, Timo and Kosfeld, Reinhold and Rode, Johannes and Wälde, Klaus},
	year = {2020},
	pages = {31},
	file = {Mitze et al. - 2020 - Face Masks Considerably Reduce COVID-19 Cases in G.pdf:/home/florian/Zotero/storage/RJHL2T99/Mitze et al. - 2020 - Face Masks Considerably Reduce COVID-19 Cases in G.pdf:application/pdf;Mitze et al. - 2020 - Face Masks Considerably Reduce COVID-19 Cases in G.pdf:/home/florian/Zotero/storage/TRE63FZG/Mitze et al. - 2020 - Face Masks Considerably Reduce COVID-19 Cases in G.pdf:application/pdf;Mitze et al. - 2020 - Face Masks Considerably Reduce COVID-19 Cases in G.pdf:/home/florian/Zotero/storage/GIU976MC/Mitze et al. - 2020 - Face Masks Considerably Reduce COVID-19 Cases in G.pdf:application/pdf;Mitze et al. - 2020 - Face Masks Considerably Reduce COVID-19 Cases in G.pdf:/home/florian/Zotero/storage/EZHWMBZ5/Mitze et al. - 2020 - Face Masks Considerably Reduce COVID-19 Cases in G.pdf:application/pdf},
}

@article{asadi_efficacy_2020,
	title = {Efficacy of masks and face coverings in controlling outward aerosol particle emission from expiratory activities},
	volume = {10},
		abstract = {Abstract
            The COVID-19 pandemic triggered a surge in demand for facemasks to protect against disease transmission. In response to shortages, many public health authorities have recommended homemade masks as acceptable alternatives to surgical masks and N95 respirators. Although mask wearing is intended, in part, to protect others from exhaled, virus-containing particles, few studies have examined particle emission by mask-wearers into the surrounding air. Here, we measured outward emissions of micron-scale aerosol particles by healthy humans performing various expiratory activities while wearing different types of medical-grade or homemade masks. Both surgical masks and unvented KN95 respirators, even without fit-testing, reduce the outward particle emission rates by 90\% and 74\% on average during speaking and coughing, respectively, compared to wearing no mask, corroborating their effectiveness at reducing outward emission. These masks similarly decreased the outward particle emission of a coughing superemitter, who for unclear reasons emitted up to two orders of magnitude more expiratory particles via coughing than average. In contrast, shedding of non-expiratory micron-scale particulates from friable cellulosic fibers in homemade cotton-fabric masks confounded explicit determination of their efficacy at reducing expiratory particle emission. Audio analysis of the speech and coughing intensity confirmed that people speak more loudly, but do not cough more loudly, when wearing a mask. Further work is needed to establish the efficacy of cloth masks at blocking expiratory particles for speech and coughing at varied intensity and to assess whether virus-contaminated fabrics can generate aerosolized fomites, but the results strongly corroborate the efficacy of medical-grade masks and highlight the importance of regular washing of homemade masks.},
	language = {en},
	number = {1},
	urldate = {2021-03-24},
	journal = {Scientific Reports},
	author = {Asadi, Sima and Cappa, Christopher D. and Barreda, Santiago and Wexler, Anthony S. and Bouvier, Nicole M. and Ristenpart, William D.},
	month = dec,
	year = {2020},
	keywords = {\_citation ajoutée},
	pages = {15665},
	file = {Asadi et al. - 2020 - Efficacy of masks and face coverings in controllin.pdf:/home/florian/Zotero/storage/QEFZ83Z2/Asadi et al. - 2020 - Efficacy of masks and face coverings in controllin.pdf:application/pdf;Asadi et al. - 2020 - Efficacy of masks and face coverings in controllin.pdf:/home/florian/Zotero/storage/WW9RSEWL/Asadi et al. - 2020 - Efficacy of masks and face coverings in controllin.pdf:application/pdf;Asadi et al. - 2020 - Efficacy of masks and face coverings in controllin.pdf:/home/florian/Zotero/storage/J3GQC3QF/Asadi et al. - 2020 - Efficacy of masks and face coverings in controllin.pdf:application/pdf;Asadi - 2020 - Efficacy of masks and face coverings in controllin.pdf:/home/florian/Zotero/storage/5B7VNUSF/Asadi - 2020 - Efficacy of masks and face coverings in controllin.pdf:application/pdf},
}

@article{wells_air-borne_1934,
	title = {On air-borne infection. {Study} {II}. {Droplets} and droplet nuclei.},
	volume = {20},
		journal = {American Journal of Hygiene},
	author = {Wells, William F},
	year = {1934},
	keywords = {\_citation ajoutée},
	pages = {611--18},
	file = {Wells - 1934 - On air-borne infection. Study II. Droplets and dro.pdf:/home/florian/Zotero/storage/Q8NKTGLF/Wells - 1934 - On air-borne infection. Study II. Droplets and dro.pdf:application/pdf},
}

@article{villermaux_fine_2017,
	title = {Fine structure of the vapor field in evaporating dense sprays},
	volume = {2},
		language = {en},
	number = {7},
	urldate = {2021-03-28},
	journal = {Physical Review Fluids},
	author = {Villermaux, E. and Moutte, A. and Amielh, M. and Meunier, P.},
	month = jul,
	year = {2017},
	keywords = {\_citation ajoutée},
	pages = {074501},
	file = {Villermaux et al. - 2017 - Fine structure of the vapor field in evaporating d.pdf:/home/florian/Zotero/storage/QHZLEZFW/Villermaux et al. - 2017 - Fine structure of the vapor field in evaporating d.pdf:application/pdf},
}

@article{chong_extended_2021,
	title = {Extended {Lifetime} of {Respiratory} {Droplets} in a {Turbulent} {Vapor} {Puff} and {Its} {Implications} on {Airborne} {Disease} {Transmission}},
	volume = {126},
		language = {en},
	number = {3},
	urldate = {2021-03-29},
	journal = {Physical Review Letters},
	author = {Chong, Kai Leong and Ng, Chong Shen and Hori, Naoki and Yang, Rui and Verzicco, Roberto and Lohse, Detlef},
	month = jan,
	year = {2021},
	keywords = {Physics - Fluid Dynamics, Physics - Computational Physics, Physics - Medical Physics, Physics - Applied Physics, Physics - Physics and Society, \_citation ajoutée},
	pages = {034502},
	file = {Chong et al. - 2021 - Extended Lifetime of Respiratory Droplets in a Tur.pdf:/home/florian/Zotero/storage/W7F2R5YB/Chong et al. - 2021 - Extended Lifetime of Respiratory Droplets in a Tur.pdf:application/pdf;Chong et al. - 2021 - Extended lifetime of respiratory droplets in a tur.pdf:/home/florian/Zotero/storage/Y56DBG7A/Chong et al. - 2021 - Extended lifetime of respiratory droplets in a tur.pdf:application/pdf;Chong et al. - 2021 - Extended lifetime of respiratory droplets in a tur.pdf:/home/florian/Zotero/storage/7IH2B5Y9/Chong et al. - 2021 - Extended lifetime of respiratory droplets in a tur.pdf:application/pdf;Chong et al. - 2021 - Extended lifetime of respiratory droplets in a tur.pdf:/home/florian/Zotero/storage/SV25B7E3/Chong et al. - 2021 - Extended lifetime of respiratory droplets in a tur.pdf:application/pdf},
}

@article{harper_airborne_1961,
	title = {Airborne micro-organisms: survival tests with four viruses},
	volume = {59},
		shorttitle = {Airborne micro-organisms},
	
		abstract = {Airborne virus particles of vaccinia, influenza, Venezuelan equine encephalomyelitis, and poliomyelitis have been tested for viable survival in the dark at controlled temperatures and relative humidity (R.H.) for up to 23 hr. after spraying.
            Viable survival at each R.H. level was better at lower temperature than at higher temperature. Poliomyelitis virus showed best survival at high R.H.; the other three viruses survived best at low R.H.},
	language = {en},
	number = {4},
	urldate = {2021-03-29},
	journal = {Epidemiology and Infection},
	author = {Harper, G. J.},
	month = dec,
	year = {1961},
	keywords = {\_citation ajoutée},
	pages = {479--486},
	file = {Harper - 1961 - Airborne micro-organisms survival tests with four.pdf:/home/florian/Zotero/storage/6FRT6FEG/Harper - 1961 - Airborne micro-organisms survival tests with four.pdf:application/pdf;Harper - 1961 - Airborne micro-organisms survival tests with four.pdf:/home/florian/Zotero/storage/SKYWZS7G/Harper - 1961 - Airborne micro-organisms survival tests with four.pdf:application/pdf;Harper - Airborne micro-organisms survival tests with four.pdf:/home/florian/Zotero/storage/DLTXQA6U/Harper - Airborne micro-organisms survival tests with four.pdf:application/pdf},
}

@article{yang_dynamics_2011,
	title = {Dynamics of {Airborne} {Influenza} {A} {Viruses} {Indoors} and {Dependence} on {Humidity}},
	volume = {6},
		abstract = {There is mounting evidence that the aerosol transmission route plays a significant role in the spread of influenza in temperate regions and that the efficiency of this route depends on humidity. Nevertheless, the precise mechanisms by which humidity might influence transmissibility via the aerosol route have not been elucidated. We hypothesize that airborne concentrations of infectious influenza A viruses (IAVs) vary with humidity through its influence on virus inactivation rate and respiratory droplet size. To gain insight into the mechanisms by which humidity might influence aerosol transmission, we modeled the size distribution and dynamics of IAVs emitted from a cough in typical residential and public settings over a relative humidity (RH) range of 10–90\%. The model incorporates the size transformation of virus-containing droplets due to evaporation and then removal by gravitational settling, ventilation, and virus inactivation. The predicted concentration of infectious IAVs in air is 2.4 times higher at 10\% RH than at 90\% RH after 10 min in a residential setting, and this ratio grows over time. Settling is important for removal of large droplets containing large amounts of IAVs, while ventilation and inactivation are relatively more important for removal of IAVs associated with droplets ,5 mm. The inactivation rate increases linearly with RH; at the highest RH, inactivation can remove up to 28\% of IAVs in 10 min. Humidity is an important variable in aerosol transmission of IAVs because it both induces droplet size transformation and affects IAV inactivation rates. Our model advances a mechanistic understanding of the aerosol transmission route, and results complement recent studies on the relationship between humidity and influenza’s seasonality. Maintaining a high indoor RH and ventilation rate may help reduce chances of IAV infection.},
	language = {en},
	number = {6},
	urldate = {2021-03-29},
	journal = {PLoS ONE},
	author = {Yang, Wan and Marr, Linsey C.},
	editor = {Fouchier, Ron A. M.},
	month = jun,
	year = {2011},
	keywords = {\_citation ajoutée},
	pages = {e21481},
	file = {Yang et Marr - 2011 - Dynamics of Airborne Influenza A Viruses Indoors a.pdf:/home/florian/Zotero/storage/H3YREM6B/Yang et Marr - 2011 - Dynamics of Airborne Influenza A Viruses Indoors a.pdf:application/pdf;Yang et Marr - 2011 - Dynamics of Airborne Influenza A Viruses Indoors a.pdf:/home/florian/Zotero/storage/ZZLQM4J5/Yang et Marr - 2011 - Dynamics of Airborne Influenza A Viruses Indoors a.pdf:application/pdf;Yang et Marr - 2011 - Dynamics of Airborne Influenza A Viruses Indoors a.pdf:/home/florian/Zotero/storage/5VFB47IX/Yang et Marr - 2011 - Dynamics of Airborne Influenza A Viruses Indoors a.pdf:application/pdf},
}

@article{nicas_toward_2005,
	title = {Toward {Understanding} the {Risk} of {Secondary} {Airborne} {Infection}: {Emission} of {Respirable} {Pathogens}},
	volume = {2},
		shorttitle = {Toward {Understanding} the {Risk} of {Secondary} {Airborne} {Infection}},
	
		abstract = {Certain respiratory tract infections are transmitted through air. Coughing and sneezing by an infected person can emit pathogen-containing particles with diameters less than 10 µm that can reach the alveolar region. Based on our analysis of the sparse literature on respiratory aerosols, we estimated that emitted particles quickly decrease in diameter due to water loss to one-half the initial values, and that in one cough the volume in particles with initial diameters less than 20 µm is 6 × 10−8 mL. The pathogen emission rate from a source case depends on the frequency of expiratory events, the respirable particle volume, and the pathogen concentration in respiratory ﬂuid. Viable airborne pathogens are removed by exhaust ventilation, particle settling, die-off, and air disinfection methods; each removal mechanism can be assigned a ﬁrst-order rate constant. The pathogen concentration in well-mixed room air depends on the emission rate, the size distribution of respirable particles carrying pathogens, and the removal rate constants. The particle settling rate and the alveolar deposition fraction depend on particle size. Given these inputs plus a susceptible person’s breathing rate and exposure duration to room air, an expected alveolar dose µ is estimated. If the infectious dose is one organism, as appears to be true for tuberculosis, infection risk is estimated by the expression: R = 1 − exp(−µ). Using published tuberculosis data concerning cough frequency, bacilli concentration in respiratory ﬂuid, and die-off rate, we illustrate the model via a plausible scenario for a person visiting the room of a pulmonary tuberculosis case. We suggest that patients termed “superspreaders” or “dangerous disseminators” are those infrequently encountered persons with high values of cough and/or sneeze frequency, elevated pathogen concentration in respiratory ﬂuid, and/or increased respirable aerosol volume per expiratory event such that their pathogen emission rate is much higher than average.},
	language = {en},
	number = {3},
	urldate = {2021-03-29},
	journal = {Journal of Occupational and Environmental Hygiene},
	author = {Nicas, Mark and Nazaroff, William W. and Hubbard, Alan},
	month = mar,
	year = {2005},
	keywords = {\_citation ajoutée},
	pages = {143--154},
	file = {Nicas et al. - 2005 - Toward Understanding the Risk of Secondary Airborn.pdf:/home/florian/Zotero/storage/FXG3CTRT/Nicas et al. - 2005 - Toward Understanding the Risk of Secondary Airborn.pdf:application/pdf},
}

@article{bourouiba_fluid_2021,
	title = {The {Fluid} {Dynamics} of {Disease} {Transmission}},
	volume = {53},
		abstract = {For an infectious disease such as the coronavirus disease 2019 (COVID-19) to spread, contact needs to be established between an infected host and a susceptible one. In a range of populations and infectious diseases, peer-to-peer contact modes involve complex interactions of a pathogen with a fluid phase, such as isolated complex fluid droplets or a multiphase cloud of droplets. This is true for exhalations including coughs or sneezes in humans and animals, bursting bubbles leading to micron-sized droplets in a range of indoor and outdoor settings, or impacting raindrops and airborne pathogens in foliar diseases transferring pathogens from water to air via splashes. Our mechanistic understanding of how pathogens actually transfer from one host or reservoir to the next remains woefully limited, with the global consequences that we are all experiencing with the ongoing COVID-19 pandemic. This review discusses the emergent area of the fluid dynamics of disease transmission. It highlights a new frontier and the rich multiscale fluid physics, from interfacial to multiphase and complex flows, that govern contact between an infected source and a susceptible target in a range of diseases.},
	language = {en},
	number = {1},
	urldate = {2021-03-29},
	journal = {Annual Review of Fluid Mechanics},
	author = {Bourouiba, Lydia},
	month = jan,
	year = {2021},
	keywords = {\_citation ajoutée},
	pages = {473--508},
	file = {Bourouiba - 2021 - The Fluid Dynamics of Disease Transmission.pdf:/home/florian/Zotero/storage/7L6TXK8X/Bourouiba - 2021 - The Fluid Dynamics of Disease Transmission.pdf:application/pdf;Bourouiba - 2020 - The Fluid Dynamics of Disease Transmission.pdf:/home/florian/Zotero/storage/XVM69X9Q/Bourouiba - 2020 - The Fluid Dynamics of Disease Transmission.pdf:application/pdf},
}

@article{ai_airborne_2018,
	title = {Airborne spread of expiratory droplet nuclei between the occupants of indoor environments: {A} review},
	volume = {28},
		shorttitle = {Airborne spread of expiratory droplet nuclei between the occupants of indoor environments},
	
		abstract = {This paper reviews past studies of airborne transmission between occupants in indoor environments, focusing on the spread of expiratory droplet nuclei from mouth/nose to mouth/nose for non-specific diseases. Special attention is paid to summarizing what is known about the influential factors, the inappropriate simplifications of the thermofluid boundary conditions of thermal manikins, the challenges facing the available experimental techniques, and the limitations of available evaluation methods. Secondary issues are highlighted and This article has been accepted for publication and undergone full peer review but has not been through the copyediting, typesetting, pagination and proofreading process, which may lead to differences between this version and the Version of Record. Please cite this article as doi: 10.1111/ina.12465 This article is protected by copyright. All rights reserved.},
	language = {en},
	number = {4},
	urldate = {2021-03-29},
	journal = {Indoor Air},
	author = {Ai, Z. T. and Melikov, A. K.},
	month = jul,
	year = {2018},
	pages = {500--524},
	file = {Ai et Melikov - 2018 - Airborne spread of expiratory droplet nuclei betwe.pdf:/home/florian/Zotero/storage/TGAU7M7H/Ai et Melikov - 2018 - Airborne spread of expiratory droplet nuclei betwe.pdf:application/pdf;Ai et Melikov - 2018 - Airborne spread of expiratory droplet nuclei betwe.pdf:/home/florian/Zotero/storage/46QSA7AY/Ai et Melikov - 2018 - Airborne spread of expiratory droplet nuclei betwe.pdf:application/pdf},
}

@article{scharfman_visualization_2016,
	title = {Visualization of sneeze ejecta: steps of fluid fragmentation leading to respiratory droplets},
	volume = {57},
		shorttitle = {Visualization of sneeze ejecta},
	
		abstract = {Coughs and sneezes feature turbulent, multiphase flows that may contain pathogen-bearing droplets of mucosalivary fluid. As such, they can contribute to the spread of numerous infectious diseases, including influenza and SARS. The range of contamination of the droplets is largely determined by their size. However, major uncertainties on the drop size distributions persist. Here, we report direct observation of the physical mechanisms of droplet formation at the exit of the mouth during sneezing. Specifically, we use high-speed imaging to directly examine the fluid fragmentation at the exit of the mouths of healthy subjects. We reveal for the first time that the breakup of the fluid into droplets continues to occur outside of the respiratory tract during violent exhalations. We show that such breakup involves a complex cascade of events from sheets, to bag bursts, to ligaments, which finally break into droplets. Finally, we reveal that the viscoelasticity of the mucosalivary fluid plays an important role in delaying fragmentation by causing the merger of the droplet precursors that form along stretched filaments; thereby affecting the final drop size distribution farther downstream.},
	language = {en},
	number = {2},
	urldate = {2021-03-29},
	journal = {Experiments in Fluids},
	author = {Scharfman, B. E. and Techet, A. H. and Bush, J. W. M. and Bourouiba, L.},
	month = feb,
	year = {2016},
	keywords = {\_citation ajoutée},
	pages = {24},
	file = {Scharfman et al. - 2016 - Visualization of sneeze ejecta steps of fluid fra.pdf:/home/florian/Zotero/storage/83IB2P7U/Scharfman et al. - 2016 - Visualization of sneeze ejecta steps of fluid fra.pdf:application/pdf;Scharfman et al. - 2016 - Visualization of sneeze ejecta steps of fluid fra.pdf:/home/florian/Zotero/storage/TZVX69WN/Scharfman et al. - 2016 - Visualization of sneeze ejecta steps of fluid fra.pdf:application/pdf;Scharfman et al. - 2016 - Visualization of sneeze ejecta steps of fluid fra.pdf:/home/florian/Zotero/storage/BRA9TR8V/Scharfman et al. - 2016 - Visualization of sneeze ejecta steps of fluid fra.pdf:application/pdf;Scharfman et al. - 2016 - Visualization of sneeze ejecta steps of fluid fra.pdf:/home/florian/Zotero/storage/V7RB72X2/Scharfman et al. - 2016 - Visualization of sneeze ejecta steps of fluid fra.pdf:application/pdf;Scharfman - 2016 - Visualization of sneeze ejecta steps of fluid fra.pdf:/home/florian/Zotero/storage/NMMZILRC/Scharfman - 2016 - Visualization of sneeze ejecta steps of fluid fra.pdf:application/pdf;Scharfman - 2016 - Visualization of sneeze ejecta steps of fluid fra.pdf:/home/florian/Zotero/storage/WEQC2S4D/Scharfman - 2016 - Visualization of sneeze ejecta steps of fluid fra.pdf:application/pdf},
}

@article{bourouiba_violent_2014,
	title = {Violent expiratory events: on coughing and sneezing},
	volume = {745},
		shorttitle = {Violent expiratory events},
	
		abstract = {Abstract
            Violent respiratory events such as coughs and sneezes play a key role in transferring respiratory diseases between infectious and susceptible individuals. We present the results of a combined experimental and theoretical investigation of the fluid dynamics of such violent expiratory events. Direct observation of sneezing and coughing events reveals that such flows are multiphase turbulent buoyant clouds with suspended droplets of various sizes. Our observations guide the development of an accompanying theoretical model of pathogen-bearing droplets interacting with a turbulent buoyant momentum puff. We develop in turn discrete and continuous models of droplet fallout from the cloud in order to predict the range of pathogens. According to the discrete fallout model droplets remain suspended in the cloud until their settling speed matches that of the decelerating cloud. A continuous fallout model is developed by adapting models of sedimentation from turbulent fluids. The predictions of our theoretical models are tested against data gathered from a series of analogue experiments in which a particle-laden cloud is ejected into a relatively dense ambient. Our study highlights the importance of the multiphase nature of respiratory clouds, specifically the suspension of the smallest drops by circulation within the cloud, in extending the range of respiratory pathogens.},
	language = {en},
	urldate = {2021-03-29},
	journal = {Journal of Fluid Mechanics},
	author = {Bourouiba, Lydia and Dehandschoewercker, Eline and Bush, John W. M.},
	month = apr,
	year = {2014},
	keywords = {\_citation ajoutée},
	pages = {537--563},
	file = {Bourouiba et al. - 2014 - Violent expiratory events on coughing and sneezin.pdf:/home/florian/Zotero/storage/KYCAUXDB/Bourouiba et al. - 2014 - Violent expiratory events on coughing and sneezin.pdf:application/pdf;Bourouiba et al. - Violent expiratory events on coughing and sneezin.pdf:/home/florian/Zotero/storage/R9ES5CJM/Bourouiba et al. - Violent expiratory events on coughing and sneezin.pdf:application/pdf},
}

@article{noauthor_quantitative_nodate,
	title = {Quantitative assessment of the risk of airborne transmission of {SARS}-{CoV}-2 infection: prospective and retrospective applications},
	language = {en},
	pages = {32},
	file = {Quantitative assessment of the risk of airborne tr.pdf:/home/florian/Zotero/storage/L74MMDAZ/Quantitative assessment of the risk of airborne tr.pdf:application/pdf;Quantitative assessment of the risk of airborne tr.pdf:/home/florian/Zotero/storage/S3UAWPMU/Quantitative assessment of the risk of airborne tr.pdf:application/pdf;Quantitative assessment of the risk of airborne tr.pdf:/home/florian/Zotero/storage/3ZCN9U7F/Quantitative assessment of the risk of airborne tr.pdf:application/pdf},
}

@article{haas_quantitative_nodate,
	title = {Quantitative {Microbial} {Risk} {Assessment}},
	language = {en},
	author = {Haas, Charles N},
	pages = {441},
	file = {Haas - Quantitative Microbial Risk Assessment.pdf:/home/florian/Zotero/storage/8SJM8WSW/Haas - Quantitative Microbial Risk Assessment.pdf:application/pdf;Haas - Quantitative Microbial Risk Assessment.pdf:/home/florian/Zotero/storage/LNTJNYMW/Haas - Quantitative Microbial Risk Assessment.pdf:application/pdf;Haas - Quantitative Microbial Risk Assessment.pdf:/home/florian/Zotero/storage/7TWLAWRC/Haas - Quantitative Microbial Risk Assessment.pdf:application/pdf},
}

@article{luo_asymptomatic_2020,
	title = {Asymptomatic {SARS}-{CoV}-2 {Infection} in {Household} {Contacts} of a {Healthcare} {Provider}, {Wuhan}, {China}},
	volume = {26},
		language = {en},
	number = {8},
	urldate = {2021-03-29},
	journal = {Emerging Infectious Diseases},
	author = {Luo, Yi and Trevathan, Edwin and Qian, Zhengmin and Li, Yirong and Li, Jin and Xiao, Wei and Tu, Ning and Zeng, Zhikun and Mo, Pingzheng and Xiong, Yong and Ye, Guangming},
	month = aug,
	year = {2020},
	pages = {1930--1933},
	file = {Luo et al. - 2020 - Asymptomatic SARS-CoV-2 Infection in Household Con.pdf:/home/florian/Zotero/storage/MIZDIMZ2/Luo et al. - 2020 - Asymptomatic SARS-CoV-2 Infection in Household Con.pdf:application/pdf;Luo et al. - 2020 - Asymptomatic SARS-CoV-2 Infection in Household Con.pdf:/home/florian/Zotero/storage/ZKPESP38/Luo et al. - 2020 - Asymptomatic SARS-CoV-2 Infection in Household Con.pdf:application/pdf;Luo et al. - 2020 - Asymptomatic SARS-CoV-2 Infection in Household Con.pdf:/home/florian/Zotero/storage/UR8KLBXY/Luo et al. - 2020 - Asymptomatic SARS-CoV-2 Infection in Household Con.pdf:application/pdf;Luo et al. - 2020 - Asymptomatic SARS-CoV-2 Infection in Household Con.pdf:/home/florian/Zotero/storage/YKRE4Y7R/Luo et al. - 2020 - Asymptomatic SARS-CoV-2 Infection in Household Con.pdf:application/pdf},
}

@techreport{evans_avoiding_2020,
	type = {preprint},
	title = {Avoiding {COVID}-19: {Aerosol} {Guidelines}},
	shorttitle = {Avoiding {COVID}-19},
	
	abstract = {The COVID-19 pandemic has brought into sharp focus the need to understand respiratory virus transmission mechanisms. In preparation for an anticipated inﬂuenza pandemic, a substantial body of literature has developed over the last few decades showing that the short-range aerosol route is an important, though often neglected transmission path. We develop a simple mathematical model for COVID-19 transmission via aerosols, apply it to known outbreaks, and present quantitative guidelines for ventilation and occupancy in the workplace.},
	language = {en},
	urldate = {2021-03-29},
	institution = {Infectious Diseases (except HIV/AIDS)},
	author = {Evans, Matthew J.},
	month = may,
	year = {2020},
		file = {Evans - 2020 - Avoiding COVID-19 Aerosol Guidelines.pdf:/home/florian/Zotero/storage/L9IKE8ZX/Evans - 2020 - Avoiding COVID-19 Aerosol Guidelines.pdf:application/pdf;Evans - 2020 - Avoiding COVID-19 Aerosol Guidelines.pdf:/home/florian/Zotero/storage/7SW3GCSP/Evans - 2020 - Avoiding COVID-19 Aerosol Guidelines.pdf:application/pdf},
}

@article{fisher_community_2020,
	title = {Community and {Close} {Contact} {Exposures} {Associated} with {COVID}-19 {Among} {Symptomatic} {Adults} ≥18 {Years} in 11 {Outpatient} {Health} {Care} {Facilities} — {United} {States}, {July} 2020},
	volume = {69},
		language = {en},
	number = {36},
	urldate = {2021-03-29},
	journal = {MMWR. Morbidity and Mortality Weekly Report},
	author = {Fisher, Kiva A. and Tenforde, Mark W. and Feldstein, Leora R. and Lindsell, Christopher J. and Shapiro, Nathan I. and Files, D. Clark and Gibbs, Kevin W. and Erickson, Heidi L. and Prekker, Matthew E. and Steingrub, Jay S. and Exline, Matthew C. and Henning, Daniel J. and Wilson, Jennifer G. and Brown, Samuel M. and Peltan, Ithan D. and Rice, Todd W. and Hager, David N. and Ginde, Adit A. and Talbot, H. Keipp and Casey, Jonathan D. and Grijalva, Carlos G. and Flannery, Brendan and Patel, Manish M. and Self, Wesley H. and {IVY Network Investigators} and {CDC COVID-19 Response Team} and {IVY Network Investigators} and Hart, Kimberly W. and McClellan, Robert and Tan, Hsi-nien and Baughman, Adrienne and {CDC COVID-19 Response Team} and Hennesy, Nora A. and Grear, Brittany and Wu, Michael and Mlynarczyk, Kristin and Marzano, Luc and Plata, Zuwena and Caplan, Alexis and Olson, Samantha M. and Ogokeh, Constance E. and Smith, Emily R. and Kim, Sara S. and Griggs, Eric P. and Richards, Bridget and Robinson, Sonya and Kim, Kaylee and Kassem, Ahmed M. and Sciarratta, Courtney N. and Marcet, Paula L.},
	month = sep,
	year = {2020},
	pages = {1258--1264},
	file = {Texte intégral:/home/florian/Zotero/storage/ULJZIMTS/Fisher - 2020 - Community and Close Contact Exposures Associated w.pdf:application/pdf;Snapshot:/home/florian/Zotero/storage/QQ477LTI/mm6936a5.html:text/html;Fisher et al. - 2020 - Community and Close Contact Exposures Associated w.pdf:/home/florian/Zotero/storage/VTC2LRW3/Fisher et al. - 2020 - Community and Close Contact Exposures Associated w.pdf:application/pdf;Fisher et al. - 2020 - Community and Close Contact Exposures Associated w.pdf:/home/florian/Zotero/storage/QHW4ZH75/Fisher et al. - 2020 - Community and Close Contact Exposures Associated w.pdf:application/pdf;Fisher et al. - 2020 - Community and Close Contact Exposures Associated w.pdf:/home/florian/Zotero/storage/DSYDU2DM/Fisher et al. - 2020 - Community and Close Contact Exposures Associated w.pdf:application/pdf},
}

@article{issarow_modelling_2015,
	title = {Modelling the risk of airborne infectious disease using exhaled air},
	volume = {372},
		abstract = {In this paper we develop and demonstrate a ﬂexible mathematical model that predicts the risk of airborne infectious diseases, such as tuberculosis under steady state and non-steady state conditions by monitoring exhaled air by infectors in a conﬁned space. In the development of this model, we used the rebreathed air accumulation rate concept to directly determine the average volume fraction of exhaled air in a given space. From a biological point of view, exhaled air by infectors contains airborne infectious particles that cause airborne infectious diseases such as tuberculosis in conﬁned spaces. Since not all infectious particles can reach the target infection site, we took into account that the infectious particles that commence the infection are determined by respiratory deposition fraction, which is the probability of each infectious particle reaching the target infection site of the respiratory tracts and causing infection. Furthermore, we compute the quantity of carbon dioxide as a marker of exhaled air, which can be inhaled in the room with high likelihood of causing airborne infectious disease given the presence of infectors. We demonstrated mathematically and schematically the correlation between TB transmission probability and airborne infectious particle generation rate, ventilation rate, average volume fraction of exhaled air, TB prevalence and duration of exposure to infectors in a conﬁned space.},
	language = {en},
	urldate = {2021-03-29},
	journal = {Journal of Theoretical Biology},
	author = {Issarow, Chacha M. and Mulder, Nicola and Wood, Robin},
	month = may,
	year = {2015},
	pages = {100--106},
	file = {Issarow et al. - 2015 - Modelling the risk of airborne infectious disease .pdf:/home/florian/Zotero/storage/3H2NDFMI/Issarow et al. - 2015 - Modelling the risk of airborne infectious disease .pdf:application/pdf;Issarow - 2015 - Modelling the risk of airborne infectious disease .pdf:/home/florian/Zotero/storage/9IYJ6RKT/Issarow - 2015 - Modelling the risk of airborne infectious disease .pdf:application/pdf;Issarow - 2015 - Modelling the risk of airborne infectious disease .pdf:/home/florian/Zotero/storage/SFTVILM3/Issarow - 2015 - Modelling the risk of airborne infectious disease .pdf:application/pdf},
}

@article{lelieveld_model_2020,
	title = {Model {Calculations} of {Aerosol} {Transmission} and {Infection} {Risk} of {COVID}-19 in {Indoor} {Environments}},
	volume = {17},
		abstract = {The role of aerosolized SARS-CoV-2 viruses in airborne transmission of COVID-19 has been debated. The aerosols are transmitted through breathing and vocalization by infectious subjects. Some authors state that this represents the dominant route of spreading, while others dismiss the option. Here we present an adjustable algorithm to estimate the infection risk for diﬀerent indoor environments, constrained by published data of human aerosol emissions, SARS-CoV-2 viral loads, infective dose and other parameters. We evaluate typical indoor settings such as an oﬃce, a classroom, choir practice, and a reception/party. Our results suggest that aerosols from highly infective subjects can eﬀectively transmit COVID-19 in indoor environments. This “highly infective” category represents approximately 20\% of the patients who tested positive for SARS-CoV-2. We ﬁnd that “super infective” subjects, representing the top 5–10\% of subjects with a positive test, plus an unknown fraction of less—but still highly infective, high aerosol-emitting subjects—may cause COVID-19 clusters ({\textgreater}10 infections). In general, active room ventilation and the ubiquitous wearing of face masks (i.e., by all subjects) may reduce the individual infection risk by a factor of ﬁve to ten, similar to high-volume, high-eﬃciency particulate air (HEPA) ﬁltering. A particularly eﬀective mitigation measure is the use of high-quality masks, which can drastically reduce the indoor infection risk through aerosols.},
	language = {en},
	number = {21},
	urldate = {2021-03-29},
	journal = {International Journal of Environmental Research and Public Health},
	author = {Lelieveld, Jos and Helleis, Frank and Borrmann, Stephan and Cheng, Yafang and Drewnick, Frank and Haug, Gerald and Klimach, Thomas and Sciare, Jean and Su, Hang and Pöschl, Ulrich},
	month = nov,
	year = {2020},
	keywords = {\_citation ajoutée},
	pages = {8114},
	file = {Full Text PDF:/home/florian/Zotero/storage/3GVIWLER/Lelieveld et al. - 2020 - Model Calculations of Aerosol Transmission and Inf.pdf:application/pdf;Snapshot:/home/florian/Zotero/storage/VBZWUSSB/2020.09.22.html:text/html;Lelieveld et al. - 2020 - Model Calculations of Aerosol Transmission and Inf.pdf:/home/florian/Zotero/storage/LRM2NL9C/Lelieveld et al. - 2020 - Model Calculations of Aerosol Transmission and Inf.pdf:application/pdf;Lelieveld et al. - 2020 - Model Calculations of Aerosol Transmission and Inf.pdf:/home/florian/Zotero/storage/ECSR5SL7/Lelieveld et al. - 2020 - Model Calculations of Aerosol Transmission and Inf.pdf:application/pdf;Lelieveld et al. - 2020 - Model Calculations of Aerosol Transmission and Inf.pdf:/home/florian/Zotero/storage/ANQQP84K/Lelieveld et al. - 2020 - Model Calculations of Aerosol Transmission and Inf.pdf:application/pdf;Lelieveld et al. - 2020 - Model Calculations of Aerosol Transmission and Inf.pdf:/home/florian/Zotero/storage/X2QKF5S7/Lelieveld et al. - 2020 - Model Calculations of Aerosol Transmission and Inf.pdf:application/pdf},
}

@book{hickey_inhalation_2019,
	address = {New York},
	edition = {Third edition},
	title = {Inhalation aerosols: physical and biological basis for therapy},
	isbn = {978-1-315-15976-8 978-1-351-66051-8},
	shorttitle = {Inhalation aerosols},
	language = {en},
	publisher = {CRC Press, Taylor \& Francis Group},
	editor = {Hickey, Anthony J. and Mansour, Heidi M.},
	year = {2019},
	keywords = {Aerosols, Nebulizers and Vaporizers, pharmacology, physiology, Pulmonary Ventilation, therapeutic use},
	file = {Hickey et Mansour - 2019 - Inhalation aerosols physical and biological basis.pdf:/home/florian/Zotero/storage/KS4MIFHZ/Hickey et Mansour - 2019 - Inhalation aerosols physical and biological basis.pdf:application/pdf;Hickey et Mansour - 2019 - Inhalation aerosols physical and biological basis.pdf:/home/florian/Zotero/storage/XR9LNABU/Hickey et Mansour - 2019 - Inhalation aerosols physical and biological basis.pdf:application/pdf},
}

@article{katze_viruses_2002,
	title = {Viruses and interferon: a fight for supremacy},
	volume = {2},
		shorttitle = {Viruses and interferon},
	
		language = {en},
	number = {9},
	urldate = {2021-03-29},
	journal = {Nature Reviews Immunology},
	author = {Katze, Michael G. and He, Yupeng and Gale, Michael},
	month = sep,
	year = {2002},
	keywords = {\_citation ajoutée},
	pages = {675--687},
	file = {Katze et al. - 2002 - Viruses and interferon a fight for supremacy.pdf:/home/florian/Zotero/storage/3XBWRAS5/Katze et al. - 2002 - Viruses and interferon a fight for supremacy.pdf:application/pdf;Katze et al. - 2002 - Viruses and interferon a fight for supremacy.pdf:/home/florian/Zotero/storage/4G5H8YJ5/Katze et al. - 2002 - Viruses and interferon a fight for supremacy.pdf:application/pdf},
}

@article{abkarian_stretching_2020,
	title = {Stretching and break-up of saliva filaments during speech: {A} route for pathogen aerosolization and its potential mitigation},
	volume = {5},
		shorttitle = {Stretching and break-up of saliva filaments during speech},
	
		language = {en},
	number = {10},
	urldate = {2021-03-29},
	journal = {Physical Review Fluids},
	author = {Abkarian, M. and Stone, H. A.},
	month = oct,
	year = {2020},
	keywords = {\_citation ajoutée},
	pages = {102301},
	file = {Abkarian et Stone - 2020 - Stretching and break-up of saliva filaments during.pdf:/home/florian/Zotero/storage/S5E8XMS9/Abkarian et Stone - 2020 - Stretching and break-up of saliva filaments during.pdf:application/pdf;Abkarian et Stone - 2020 - Stretching and break-up of saliva filaments during.pdf:/home/florian/Zotero/storage/P3RTZVXP/Abkarian et Stone - 2020 - Stretching and break-up of saliva filaments during.pdf:application/pdf;Abkarian - Stretching and break-up of saliva filaments during.pdf:/home/florian/Zotero/storage/4ZSGXGFJ/Abkarian - Stretching and break-up of saliva filaments during.pdf:application/pdf},
}

@article{kooij_what_2018,
	title = {What {Determines} the {Drop} {Size} in {Sprays}?},
	volume = {8},
		language = {en},
	number = {3},
	urldate = {2021-03-29},
	journal = {Physical Review X},
	author = {Kooij, Stefan and Sijs, Rick and Denn, Morton M. and Villermaux, Emmanuel and Bonn, Daniel},
	month = jul,
	year = {2018},
	keywords = {\_citation ajoutée},
	pages = {031019},
	file = {Kooij et al. - 2018 - What Determines the Drop Size in Sprays.pdf:/home/florian/Zotero/storage/YMJI23D6/Kooij et al. - 2018 - What Determines the Drop Size in Sprays.pdf:application/pdf;Kooij et al. - 2018 - What Determines the Drop Size in Sprays.pdf:/home/florian/Zotero/storage/Q35XKNMR/Kooij et al. - 2018 - What Determines the Drop Size in Sprays.pdf:application/pdf;Kooij et al. - 2018 - What Determines the Drop Size in Sprays.pdf:/home/florian/Zotero/storage/C4MD7WFF/Kooij et al. - 2018 - What Determines the Drop Size in Sprays.pdf:application/pdf},
}

@techreport{raines_transmission_2020,
	type = {preprint},
	title = {The transmission of {SARS}-{CoV}-2 is likely comodulated by temperature and by relative humidity},
	
	abstract = {Inferring the impact of climate upon the transmission of SARS-CoV-2 has been confounded by variability in testing, unknown disease introduction rates, and changing weather. Here we present a data model that accounts for dynamic testing rates and variations in disease introduction rates. We apply this model to data from Colombia, whose varied and seasonless climate, central port of entry, and swift, centralized response to the Covid-19 pandemic present an opportune environment for assessing the impact of climate factors on the spread of Covid-19. We observe strong attenuation of transmission in climates with sustained daily temperatures above 30 degrees Celsius and simultaneous mean relative humidity below 78\%, with outbreaks occurring at high humidity even where the temperature is high. We hypothesize that temperature and relative humidity comodulate the infectivity of SARS-CoV-2 within respiratory droplets.},
	language = {en},
	urldate = {2021-03-29},
	institution = {Epidemiology},
	author = {Raines, Kevin S. and Doniach, Sebastian and Bhanot, Gyan},
	month = may,
	year = {2020},
		file = {Raines et al. - 2020 - The transmission of SARS-CoV-2 is likely comodulat.pdf:/home/florian/Zotero/storage/DCMFLHBG/Raines et al. - 2020 - The transmission of SARS-CoV-2 is likely comodulat.pdf:application/pdf;Raines et al. - 2020 - The transmission of SARS-CoV-2 is likely comodulat.pdf:/home/florian/Zotero/storage/7ILT3LDG/Raines et al. - 2020 - The transmission of SARS-CoV-2 is likely comodulat.pdf:application/pdf},
}

@article{vkovski_coronavirus_2021,
	title = {Coronavirus biology and replication: implications for {SARS}-{CoV}-2},
	volume = {19},
		shorttitle = {Coronavirus biology and replication},
	
		abstract = {The SARS-C oV-2 pandemic and its unprecedented global societal and economic disruptive impact has marked the third zoonotic introduction of a highly pathogenic coronavirus into the human population. Although the previous coronavirus SARS-C oV and MERS-C oV epidemics raised awareness of the need for clinically available therapeutic or preventive interventions, to date, no treatments with proven efficacy are available. The development of effective intervention strategies relies on the knowledge of molecular and cellular mechanisms of coronavirus infections, which highlights the significance of studying virus–host interactions at the molecular level to identify targets for antiviral intervention and to elucidate critical viral and host determinants that are decisive for the development of severe disease. In this Review, we summarize the first discoveries that shape our current understanding of SARS-C oV-2 infection throughout the intracellular viral life cycle and relate that to our knowledge of coronavirus biology. The elucidation of similarities and differences between SARS-C oV-2 and other coronaviruses will support future preparedness and strategies to combat coronavirus infections.},
	language = {en},
	number = {3},
	urldate = {2021-03-29},
	journal = {Nature Reviews Microbiology},
	author = {V’kovski, Philip and Kratzel, Annika and Steiner, Silvio and Stalder, Hanspeter and Thiel, Volker},
	month = mar,
	year = {2021},
	pages = {155--170},
	file = {V’kovski et al. - 2021 - Coronavirus biology and replication implications .pdf:/home/florian/Zotero/storage/AXUG3QFQ/V’kovski et al. - 2021 - Coronavirus biology and replication implications .pdf:application/pdf;V’kovski et al. - 2021 - Coronavirus biology and replication implications .pdf:/home/florian/Zotero/storage/IP6RUZK7/V’kovski et al. - 2021 - Coronavirus biology and replication implications .pdf:application/pdf;V’kovski - Coronavirus biology and replication implications .pdf:/home/florian/Zotero/storage/EJ8TYKYT/V’kovski - Coronavirus biology and replication implications .pdf:application/pdf},
}

@article{wang_association_2020,
	title = {Association {Between} {Universal} {Masking} in a {Health} {Care} {System} and {SARS}-{CoV}-2 {Positivity} {Among} {Health} {Care} {Workers}},
	volume = {324},
		language = {en},
	number = {7},
	urldate = {2021-03-29},
	journal = {JAMA},
	author = {Wang, Xiaowen and Ferro, Enrico G. and Zhou, Guohai and Hashimoto, Dean and Bhatt, Deepak L.},
	month = aug,
	year = {2020},
	pages = {703},
	file = {Wang et al. - 2020 - Association Between Universal Masking in a Health .pdf:/home/florian/Zotero/storage/AAYJY3A5/Wang et al. - 2020 - Association Between Universal Masking in a Health .pdf:application/pdf;Wang et al. - 2020 - Association Between Universal Masking in a Health .pdf:/home/florian/Zotero/storage/XQ3IKJRA/Wang et al. - 2020 - Association Between Universal Masking in a Health .pdf:application/pdf},
}

@article{watanabe_development_2010,
	title = {Development of a {Dose}-{Response} {Model} for {SARS} {Coronavirus}: {Dose}-{Response} {Model} for {SARS}-{CoV}},
	volume = {30},
		shorttitle = {Development of a {Dose}-{Response} {Model} for {SARS} {Coronavirus}},
	
		language = {en},
	number = {7},
	urldate = {2021-03-29},
	journal = {Risk Analysis},
	author = {Watanabe, Toru and Bartrand, Timothy A. and Weir, Mark H. and Omura, Tatsuo and Haas, Charles N.},
	month = apr,
	year = {2010},
	keywords = {\_citation ajoutée},
	pages = {1129--1138},
	file = {Watanabe et al. - 2010 - Development of a Dose-Response Model for SARS Coro.pdf:/home/florian/Zotero/storage/BL7IJGVF/Watanabe et al. - 2010 - Development of a Dose-Response Model for SARS Coro.pdf:application/pdf;Watanabe et al. - 2010 - Development of a Dose-Response Model for SARS Coro.pdf:/home/florian/Zotero/storage/JVQLQSMI/Watanabe et al. - 2010 - Development of a Dose-Response Model for SARS Coro.pdf:application/pdf},
}

@article{blanchard_ejection_1989,
	title = {The ejection of drops from the sea and their enrichment with bacteria and other materials: {A} review},
	volume = {12},
		shorttitle = {The ejection of drops from the sea and their enrichment with bacteria and other materials},
	
		abstract = {This paper is a review of work done on the production of an aerosol by the sea, and on the mechanisms by which bacteria might be enriched on the aerosol. Air bubbles produced in the sea, primarily by breaking waves, burst at the surface to eject both film and jet drops into the atmosphere. These drops are mixed upward by turbulence to produce the well-known marine sea-salt aerosol. In rising through the water, the bubbles may scavenge bacteria which, when the bubble burst, are skimmed off the bubble and ejected upward with the jet drops. Depending on drop size, the distance the bubble moves through the water, and other factors, the concentration of bacteria in jet drops can be several hundred times that in the bulk water film drops can also be enriched with bacteria. The enrichment of jet and film drops with bacteria, viruses, or toxins may at times produce a health hazard for those living along the shore.},
	language = {en},
	number = {3},
	urldate = {2021-04-07},
	journal = {Estuaries},
	author = {Blanchard, Duncan C.},
	month = sep,
	year = {1989},
	keywords = {\_citation ajoutée},
	pages = {127--137},
	file = {Springer Full Text PDF:/home/florian/Zotero/storage/2CCTUWJ5/Blanchard - 1989 - The ejection of drops from the sea and their enric.pdf:application/pdf},
}

@article{chingin_enrichment_2018,
	title = {Enrichment of {Surface}-{Active} {Compounds} in {Bursting} {Bubble} {Aerosols}},
	volume = {3},
		abstract = {, The
pronounced enrichment of surface-active compounds in the aerosols
produced by bubble bursting plays a central role in the chemical transfer
from the ocean into the atmosphere and has an important impact on
the global Earth’s climate. However, the mechanism of chemical
enrichment in bursting bubble aerosols remains poorly understood and
controversial due to the high complexity and diversity of experimental
behaviors. Contrary to the common belief, here we show that the major
share of surfactants in the jet droplets produced by individually
bursting bubbles at a calm solution surface is released directly from
the bubble surface rather than from the solution surface or subsurface
microlayer. We reveal that surfactants are accumulated at the surface
of a rising bubble in solution following three successive stages with
strongly distinct adsorption profiles: linear kinetic, mixed kinetic,
and equilibrium. The magnitude of surfactant enrichment in the aerosol
is directly determined by which adsorption mode is in control by the
moment of the bubble bursting at solution surface. Our mechanistic
description explains the diversity of experimental observations regarding
the surfactant enrichment in aerosol droplets and lays the ground
for understanding the more complex behaviors associated with collective
effects at the solution surface (e.g., breaking waves).},
	number = {8},
	urldate = {2021-04-07},
	journal = {ACS Omega},
	author = {Chingin, Konstantin and Yan, Runhan and Zhong, Dacai and Chen, Huanwen},
	month = aug,
	year = {2018},
	pmid = {31459002},
	pmcid = {PMC6644991},
	keywords = {\_citation ajoutée},
	pages = {8709--8717},
	file = {PubMed Central Full Text PDF:/home/florian/Zotero/storage/IMQHFU68/Chingin et al. - 2018 - Enrichment of Surface-Active Compounds in Bursting.pdf:application/pdf;20200405_929_ARM_SSA_CESPA_rapport_epidemie_covid19_Gan_VEXP.pdf:/home/florian/Zotero/storage/YAQDAPE9/20200405_929_ARM_SSA_CESPA_rapport_epidemie_covid19_Gan_VEXP.pdf:application/pdf},
}

@article{jones_aerosol_2015,
	title = {Aerosol {Transmission} of {Infectious} {Disease}},
	volume = {57},
		language = {en},
	number = {5},
	urldate = {2021-04-07},
	journal = {Journal of Occupational \& Environmental Medicine},
	author = {Jones, Rachael M. and Brosseau, Lisa M.},
	month = may,
	year = {2015},
	pages = {501--508},
	file = {Jones et Brosseau - 2015 - Aerosol Transmission of Infectious Disease.pdf:/home/florian/Zotero/storage/CKRYYXXF/Jones et Brosseau - 2015 - Aerosol Transmission of Infectious Disease.pdf:application/pdf;Jones et Brosseau - 2015 - Aerosol Transmission of Infectious Disease.pdf:/home/florian/Zotero/storage/VCP5SDZ8/Jones et Brosseau - 2015 - Aerosol Transmission of Infectious Disease.pdf:application/pdf;Jones et Brosseau - 2015 - Aerosol Transmission of Infectious Disease.pdf:/home/florian/Zotero/storage/QQICXZRE/Jones et Brosseau - 2015 - Aerosol Transmission of Infectious Disease.pdf:application/pdf},
}

@article{smith_aerosol_2020,
	title = {Aerosol persistence in relation to possible transmission of {SARS}-{CoV}-2},
	volume = {32},
		abstract = {Transmission of SARS-CoV-2 leading to COVID-19 occurs through exhaled respiratory droplets from infected humans. Currently, however, there is much controversy over whether respiratory aerosol microdroplets play an important role as a route of transmission. By measuring and modeling the dynamics of exhaled respiratory droplets, we can assess the relative contribution of aerosols to the spreading of SARS-CoV-2. We measure size distribution, total numbers, and volumes of respiratory droplets, including aerosols, by speaking and coughing from healthy subjects. Dynamic modeling of exhaled respiratory droplets allows us to account for aerosol persistence times in confined public spaces. The probability of infection by inhalation of aerosols when breathing in the same space can then be estimated using current estimates of viral load and infectivity of SARS-CoV-2. The current known reproduction numbers show a lower infectivity of SARS-CoV-2 compared to, for instance, measles, which is known to be efficiently transmitted through the air. In line with this, our study of transmission of SARS-CoV-2 suggests that aerosol transmission is a possible but perhaps not a very efficient route, in particular from non-symptomatic or mildly symptomatic individuals that exhibit low viral loads.},
	language = {en},
	number = {10},
	urldate = {2021-04-07},
	journal = {Physics of Fluids},
	author = {Smith, Scott H. and Somsen, G. Aernout and van Rijn, Cees and Kooij, Stefan and van der Hoek, Lia and Bem, Reinout A. and Bonn, Daniel},
	month = oct,
	year = {2020},
	keywords = {\_citation ajoutée},
	pages = {107108},
	file = {Full Text PDF:/home/florian/Zotero/storage/TGXM5BEP/Smith et al. - 2020 - Aerosol persistence in relation to possible transm.pdf:application/pdf;Snapshot:/home/florian/Zotero/storage/GL3FRG66/5.html:text/html;Smith et al. - 2020 - Aerosol persistence in relation to possible transm.pdf:/home/florian/Zotero/storage/NE4GEP9I/Smith et al. - 2020 - Aerosol persistence in relation to possible transm.pdf:application/pdf;Smith et al. - 2020 - Aerosol persistence in relation to possible transm.pdf:/home/florian/Zotero/storage/V2D4UQ7A/Smith et al. - 2020 - Aerosol persistence in relation to possible transm.pdf:application/pdf;Smith et al. - 2020 - Aerosol persistence in relation to possible transm.pdf:/home/florian/Zotero/storage/GZBY39VC/Smith et al. - 2020 - Aerosol persistence in relation to possible transm.pdf:application/pdf},
}

@article{morawska_size_2009,
	title = {Size distribution and sites of origin of droplets expelled from the human respiratory tract during expiratory activities},
	volume = {40},
		abstract = {A new expiratory droplet investigation system (EDIS) was used to conduct the most comprehensive program of study to date, of the dilution corrected droplet size distributions produced during different respiratory activities.},
	language = {en},
	number = {3},
	urldate = {2021-04-07},
	journal = {Journal of Aerosol Science},
	author = {Morawska, L. and Johnson, G.R. and Ristovski, Z.D. and Hargreaves, M. and Mengersen, K. and Corbett, S. and Chao, C.Y.H. and Li, Y. and Katoshevski, D.},
	month = mar,
	year = {2009},
	keywords = {\_citation ajoutée},
	pages = {256--269},
	file = {Morawska et al. - 2009 - Size distribution and sites of origin of droplets .pdf:/home/florian/Zotero/storage/RW74KXFX/Morawska et al. - 2009 - Size distribution and sites of origin of droplets .pdf:application/pdf;Morawska et al. - 2009 - Size distribution and sites of origin of droplets .pdf:/home/florian/Zotero/storage/LTFCW2UX/Morawska et al. - 2009 - Size distribution and sites of origin of droplets .pdf:application/pdf;Morawska et al. - 2009 - Size distribution and sites of origin of droplets .pdf:/home/florian/Zotero/storage/UHWFC4BB/Morawska et al. - 2009 - Size distribution and sites of origin of droplets .pdf:application/pdf},
}

@article{he_temporal_2020,
	title = {Temporal dynamics in viral shedding and transmissibility of {COVID}-19},
	volume = {26},
		language = {en},
	number = {5},
	urldate = {2021-04-07},
	journal = {Nature Medicine},
	author = {He, Xi and Lau, Eric H. Y. and Wu, Peng and Deng, Xilong and Wang, Jian and Hao, Xinxin and Lau, Yiu Chung and Wong, Jessica Y. and Guan, Yujuan and Tan, Xinghua and Mo, Xiaoneng and Chen, Yanqing and Liao, Baolin and Chen, Weilie and Hu, Fengyu and Zhang, Qing and Zhong, Mingqiu and Wu, Yanrong and Zhao, Lingzhai and Zhang, Fuchun and Cowling, Benjamin J. and Li, Fang and Leung, Gabriel M.},
	month = may,
	year = {2020},
	pages = {672--675},
	file = {He et al. - 2020 - Temporal dynamics in viral shedding and transmissi.pdf:/home/florian/Zotero/storage/QYPLFIDD/He et al. - 2020 - Temporal dynamics in viral shedding and transmissi.pdf:application/pdf;He et al. - 2020 - Temporal dynamics in viral shedding and transmissi.pdf:/home/florian/Zotero/storage/SMA96FFM/He et al. - 2020 - Temporal dynamics in viral shedding and transmissi.pdf:application/pdf},
}

@article{tian_harnessing_2021,
	title = {Harnessing peak transmission around symptom onset for non-pharmaceutical intervention and containment of the {COVID}-19 pandemic},
	volume = {12},
		abstract = {Abstract
            
              Within a short period of time, COVID-19 grew into a world-wide pandemic. Transmission by pre-symptomatic and asymptomatic viral carriers rendered intervention and containment of the disease extremely challenging. Based on reported infection case studies, we construct an epidemiological model that focuses on transmission around the symptom onset. The model is calibrated against incubation period and pairwise transmission statistics during the initial outbreaks of the pandemic outside Wuhan with minimal non-pharmaceutical interventions. Mathematical treatment of the model yields explicit expressions for the size of latent and pre-symptomatic subpopulations during the exponential growth phase, with the local epidemic growth rate as input. We then explore reduction of the basic reproduction number
              R
              0
              through specific transmission control measures such as contact tracing, testing, social distancing, wearing masks and sheltering in place. When these measures are implemented in combination, their effects on
              R
              0
              multiply. We also compare our model behaviour to the first wave of the COVID-19 spreading in various affected regions and highlight generic and less generic features of the pandemic development.},
	language = {en},
	number = {1},
	urldate = {2021-04-07},
	journal = {Nature Communications},
	author = {Tian, Liang and Li, Xuefei and Qi, Fei and Tang, Qian-Yuan and Tang, Viola and Liu, Jiang and Li, Zhiyuan and Cheng, Xingye and Li, Xuanxuan and Shi, Yingchen and Liu, Haiguang and Tang, Lei-Han},
	month = dec,
	year = {2021},
	pages = {1147},
	file = {Tian et al. - 2021 - Harnessing peak transmission around symptom onset .pdf:/home/florian/Zotero/storage/NZAZK8SL/Tian et al. - 2021 - Harnessing peak transmission around symptom onset .pdf:application/pdf;Tian - Harnessing peak transmission around symptom onset .pdf:/home/florian/Zotero/storage/AP55HQNS/Tian - Harnessing peak transmission around symptom onset .pdf:application/pdf},
}

@book{hickey_inhalation_2019-1,
	address = {New York, NY},
	edition = {Third edition},
	title = {Inhalation aerosols: physical and biological basis for therapy},
	isbn = {978-1-138-06479-9},
	shorttitle = {Inhalation aerosols},
	language = {en},
	publisher = {CRC Press},
	editor = {Hickey, Anthony J. and Mansour, Heidi M.},
	year = {2019},
	keywords = {Aerosols, Nebulizers and Vaporizers, pharmacology, physiology, Pulmonary Ventilation, therapeutic use},
	file = {Hickey et Mansour - 2019 - Inhalation aerosols physical and biological basis.pdf:/home/florian/Zotero/storage/XQ9NL86C/Hickey et Mansour - 2019 - Inhalation aerosols physical and biological basis.pdf:application/pdf},
}

@article{tang_effect_2009,
	title = {The effect of environmental parameters on the survival of airborne infectious agents},
	volume = {6},
		abstract = {The successful transmission of infection via the airborne route relies on several factors, including the survival of the airborne pathogen in the environment as it travels between susceptible hosts. This review summarizes the various environmental factors (particularly temperature and relative humidity) that may affect the airborne survival of viruses, bacteria and fungi, with the aim of highlighting specific aspects of environmental control that may eventually enhance the aerosol or airborne infection control of infectious disease transmission within hospitals.},
	language = {en},
	urldate = {2021-04-08},
	journal = {Journal of The Royal Society Interface},
	author = {Tang, Julian W.},
	month = dec,
	year = {2009},
	pages = {S737-S746},
	keywords = {\_citation ajoutée},
	file = {Tang - 2009 - The effect of environmental parameters on the surv.pdf:/home/florian/Zotero/storage/QPHLS8NT/Tang - 2009 - The effect of environmental parameters on the surv.pdf:application/pdf},
}

@article{chan_effects_2011,
	title = {The effects of temperature and relative humidity on the viability of the {SARS} coronavirus},
	volume = {2011},
	journal = {Advances in virology},
	author = {Chan, Kwok-Hung and Peiris, JS Malik and Lam, SY and Poon, LLM and Yuen, KY and Seto, Wing Hong},
	year = {2011},
	
	keywords = {\_citation ajoutée},
	file = {Chan et al. - The Effects of Temperature and Relative Humidity o.pdf:/home/florian/Zotero/storage/SRWQRCNV/Chan et al. - The Effects of Temperature and Relative Humidity o.pdf:application/pdf},
}

@article{lutfi_physiological_2017,
	title = {The physiological basis and clinical significance of lung volume measurements},
	volume = {12},
		abstract = {From a physiological standpoint, the lung volumes are either dynamic or static. Both subclasses are measured at different degrees of inspiration or expiration; however, dynamic lung volumes are characteristically dependent on the rate of air flow. The static lung volumes/capacities are further subdivided into four standard volumes (tidal, inspiratory reserve, expiratory reserve, and residual volumes) and four standard capacities (inspiratory, functional residual, vital and total lung capacities). The dynamic lung volumes are mostly derived from vital capacity. While dynamic lung volumes are essential for diagnosis and follow up of obstructive lung diseases, static lung volumes are equally important for evaluation of obstructive as well as restrictive ventilatory defects. This review intends to update the reader with the physiological basis, clinical significance and interpretative approaches of the standard static lung volumes and capacities.},
	urldate = {2021-04-09},
	journal = {Multidisciplinary Respiratory Medicine},
	author = {Lutfi, Mohamed Faisal},
	month = feb,
	year = {2017},
	pmid = {28194273},
	pmcid = {PMC5299792},
	file = {PubMed Central Full Text PDF:/home/florian/Zotero/storage/A2F6PL3Q/Lutfi - 2017 - The physiological basis and clinical significance .pdf:application/pdf},
}

@incollection{hallett_physiology_2021,
	address = {Treasure Island (FL)},
	title = {Physiology, {Tidal} {Volume}},
	copyright = {Copyright  2021, StatPearls Publishing LLC.},
	
	abstract = {Tidal volume is the amount of air that moves in or out of the lungs with each respiratory cycle. It measures around 500 mL in an average healthy adult male and approximately 400 mL in a healthy female. It is a vital clinical parameter that allows for proper ventilation to take place. When a person breathes in, oxygen from the surrounding atmosphere enters the lungs. It then diffuses across the alveolar-capillary interface to reach arterial blood. At the same time, carbon dioxide continuously forms as long as metabolism takes place. Expiration occurs to expel carbon dioxide and prevent it from accumulating in the body. The volume of inspired and expired air that helps keep oxygen and carbon dioxide levels stable in the blood is what physiology refers to as tidal volume.[1]},
	language = {eng},
	urldate = {2021-04-09},
	booktitle = {{StatPearls}},
	publisher = {StatPearls Publishing},
	author = {Hallett, Sasha and Toro, Fadi and Ashurst, John V.},
	year = {2021},
	pmid = {29494108},
	file = {Printable HTML:/home/florian/Zotero/storage/7DFNIG99/NBK482502.html:text/html},
}

@book{schlichting_boundary-layer_2017,
	address = {Berlin, Heidelberg},
	title = {Boundary-{Layer} {Theory}},
	isbn = {978-3-662-52917-1 978-3-662-52919-5},
	
	language = {en},
	urldate = {2021-04-15},
	publisher = {Springer Berlin Heidelberg},
	author = {Schlichting, Hermann and Gersten, Klaus},
	year = {2017},
		keywords = {\_citation ajoutée},
	file = {Schlichting et Gersten - 2017 - Boundary-Layer Theory.pdf:/home/florian/Zotero/storage/8B77YFCJ/Schlichting et Gersten - 2017 - Boundary-Layer Theory.pdf:application/pdf},
}

@article{abkarian_speech_2020,
	title = {Speech can produce jet-like transport relevant to asymptomatic spreading of virus},
	volume = {117},
		abstract = {Many scientific reports document that asymptomatic and presymptomatic individuals contribute to the spread of COVID-19, probably during conversations in social interactions. Droplet emission occurs during speech, yet few studies document the flow to provide the transport mechanism. This lack of understanding prevents informed public health guidance for risk reduction and mitigation strategies, e.g., the “6-foot rule.” Here we analyze flows during breathing and speaking, including phonetic features, using orders-of-magnitude estimates, numerical simulations, and laboratory experiments. We document the spatiotemporal structure of the expelled airflow. Phonetic characteristics of plosive sounds like “P” lead to enhanced directed transport, including jet-like flows that entrain the surrounding air. We highlight three distinct temporal scaling laws for the transport distance of exhaled material including 1) transport over a short distance ({\textless}0.5 m) in a fraction of a second, with large angular variations due to the complexity of speech; 2) a longer distance, ∼1 m, where directed transport is driven by individual vortical puffs corresponding to plosive sounds; and 3) a distance out to about 2 m, or even farther, where sequential plosives in a sentence, corresponding effectively to a train of puffs, create conical, jet-like flows. The latter dictates the long-time transport in a conversation. We believe that this work will inform thinking about the role of ventilation, aerosol transport in disease transmission for humans and other animals, and yield a better understanding of linguistic aerodynamics, i.e., aerophonetics.},
	language = {en},
	number = {41},
	urldate = {2021-04-21},
	journal = {Proceedings of the National Academy of Sciences},
	author = {Abkarian, Manouk and Mendez, Simon and Xue, Nan and Yang, Fan and Stone, Howard A.},
	month = oct,
	year = {2020},
	keywords = {\_citation ajoutée},
	pages = {25237--25245},
	file = {Abkarian et al. - 2020 - Speech can produce jet-like transport relevant to .pdf:/home/florian/Zotero/storage/C6WI4K72/Abkarian et al. - 2020 - Speech can produce jet-like transport relevant to .pdf:application/pdf;Abkarian et al. - 2020 - Speech can produce jet-like transport relevant to .pdf:/home/florian/Zotero/storage/5I89ZUGA/Abkarian et al. - 2020 - Speech can produce jet-like transport relevant to .pdf:application/pdf;Abkarian et al. - 2020 - Speech can produce jet-like transport relevant to .pdf:/home/florian/Zotero/storage/I3MJ9CJ7/Abkarian et al. - 2020 - Speech can produce jet-like transport relevant to .pdf:application/pdf},
}

@article{warhaft_passive_nodate,
	title = {Passive {Scalars} in {Turbulent} {Flows}},
	abstract = {Passive scalar behavior is important in turbulent mixing, combustion, and pollution and provides impetus for the study of turbulence itself. The conceptual framework of the subject, strongly inﬂuenced by the Kolmogorov cascade phenomenology, is undergoing a drastic reinterpretation as empirical evidence shows that local isotropy, both at the inertial and dissipation scales, is violated. New results of the complex morphology of the scalar ﬁeld are reviewed, and they are related to the intermittency problem. Recent work on other aspects of passive scalar behavior—its spectrum, probability density function, ﬂux, and variance—is also addressed.},
	language = {en},
	author = {Warhaft, Z},
	pages = {39},
	file = {Warhaft - Passive Scalars in Turbulent Flows.pdf:/home/florian/Zotero/storage/V3ENUEWW/Warhaft - Passive Scalars in Turbulent Flows.pdf:application/pdf;Warhaft - Passive Scalars in Turbulent Flows.pdf:/home/florian/Zotero/storage/4UVWVCN5/Warhaft - Passive Scalars in Turbulent Flows.pdf:application/pdf},
}

@article{noauthor_association_2020,
	title = {Association {Between} {Universal} {Masking} in a {Health} {Care} {System} and {SARS}-{CoV}-2 {Positivity} {Among} {Health} {Care} {Workers}},
	language = {en},
	year = {2020},
	pages = {2},
	file = {2020 - Association Between Universal Masking in a Health .pdf:/home/florian/Zotero/storage/8SEP3K7U/2020 - Association Between Universal Masking in a Health .pdf:application/pdf},
}

@article{villermaux_histogramme_nodate,
	title = {Histogramme des fluctuations scalaires dans le {mClange} turbulent transitoire},
	language = {fr},
	author = {Villermaux, Emmanuel and Innocenti, Claudia},
	pages = {6},
	file = {Villermaux et Innocenti - Histogramme des fluctuations scalaires dans le mCl.pdf:/home/florian/Zotero/storage/5RLZW59K/Villermaux et Innocenti - Histogramme des fluctuations scalaires dans le mCl.pdf:application/pdf;Villermaux et Innocenti - Histogramme des fluctuations scalaires dans le mCl.pdf:/home/florian/Zotero/storage/AVKZDNTZ/Villermaux et Innocenti - Histogramme des fluctuations scalaires dans le mCl.pdf:application/pdf},
}

@article{noauthor_passive_nodate,
	title = {Passive scalar dispersion and mixing in a turbulent jet},
	language = {en},
	pages = {38},
	file = {Passive scalar dispersion and mixing in a turbulen.pdf:/home/florian/Zotero/storage/MJ655677/Passive scalar dispersion and mixing in a turbulen.pdf:application/pdf;Passive scalar dispersion and mixing in a turbulen.pdf:/home/florian/Zotero/storage/6PZBG3AB/Passive scalar dispersion and mixing in a turbulen.pdf:application/pdf},
}

@article{pohlker_respiratory_2021,
	title = {Respiratory aerosols and droplets in the transmission of infectious diseases},
	
	abstract = {Knowing the physicochemical properties of exhaled droplets and aerosol particles is a prerequisite for a detailed mechanistic understanding and effective prevention of the airborne transmission of infectious human diseases. This article provides a critical review and synthesis of scientific knowledge on the number concentrations, size distributions, composition, mixing state, and related properties of respiratory particles emitted upon breathing, speaking, singing, coughing, and sneezing. We derive and present a parameterization of respiratory particle size distributions based on five lognormal modes related to different origins in the respiratory tract, which can be used to trace and localize the sources of infectious particles. This approach may support the medical treatment as well as the risk assessment for aerosol and droplet transmission of infectious diseases. It was applied to analyze which respiratory activities may drive the spread of specific pathogens, such as Mycobacterium tuberculosis, influenza viruses, and SARS-CoV-2 viruses. The results confirm the high relevance of vocalization for the transmission of SARS-CoV-2 as well as the usefulness of physical distancing, face masks, room ventilation, and air filtration as preventive measures against COVID-19 and other airborne infectious diseases.},
	language = {en},
	urldate = {2021-04-21},
	journal = {arXiv:2103.01188 [physics]},
	author = {Pöhlker, Mira L. and Krüger, Ovid O. and Förster, Jan-David and Berkemeier, Thomas and Elbert, Wolfgang and Fröhlich-Nowoisky, Janine and Pöschl, Ulrich and Pöhlker, Christopher and Bagheri, Gholamhossein and Bodenschatz, Eberhard and Huffman, J. Alex and Scheithauer, Simone and Mikhailov, Eugene},
	month = apr,
	year = {2021},
	
	keywords = {Physics - Medical Physics, \_citation ajoutée},
	file = {Pöhlker et al. - 2021 - Respiratory aerosols and droplets in the transmiss.pdf:/home/florian/Zotero/storage/HTN3JHQR/Pöhlker et al. - 2021 - Respiratory aerosols and droplets in the transmiss.pdf:application/pdf;Pöhlker et al. - 2021 - Respiratory aerosols and droplets in the transmiss.pdf:/home/florian/Zotero/storage/7Q89SW5A/Pöhlker et al. - 2021 - Respiratory aerosols and droplets in the transmiss.pdf:application/pdf},
}

@article{raines_transmission_2020-1,
	title = {The transmission of {SARS}-{CoV}-2 is likely comodulated by temperature and by relative humidity},
	abstract = {Inferring the impact of climate upon the transmission of SARS-CoV-2 has been confounded by variability in testing, unknown disease introduction rates, and changing weather. Here we present a data model that accounts for dynamic testing rates and variations in disease introduction rates. We apply this model to data from Colombia, whose varied and seasonless climate, central port of entry, and swift, centralized response to the Covid-19 pandemic present an opportune environment for assessing the impact of climate factors on the spread of Covid-19. We observe strong attenuation of transmission in climates with sustained daily temperatures above 30 degrees Celsius and simultaneous mean relative humidity below 78\%, with outbreaks occurring at high humidity even where the temperature is high. We hypothesize that temperature and relative humidity comodulate the infectivity of SARS-CoV-2 within respiratory droplets.},
	language = {en},
	author = {Raines, Kevin S and Doniach, Sebastian and Bhanot, Gyan},
	year = {2020},
	pages = {25},
	file = {Raines et al. - 2020 - The transmission of SARS-CoV-2 is likely comodulat.pdf:/home/florian/Zotero/storage/CLLQ2XMF/Raines et al. - 2020 - The transmission of SARS-CoV-2 is likely comodulat.pdf:application/pdf},
}

@article{pumir_turbulent_1999,
	title = {Turbulent {Mixing} of a {Passive} {Scalar}},
	abstract = {We review theory and experiment for the mixing of a passive scalar by a turbulent flow. If the scalar fluctuations are maintained steady by a uniform large scale gradient, the one-point distribution function of the scalar has exponential tails; a property readily explained in terms of the Lagrangian Green's function in path integral form. For higher order correlations and separations within the scaling regime of the turbulence itself, new anomalous exponents have been derived from the Hopf equation, expressing the stationarity of the correlation functions. We concentrate on the 3-point correlator whose scaling exponent is very different from Kolmogorov or mean field theory, and for which laboratory experiments can be compared with numerical solutions of the Hopf equation, and analytic theory based on representations of the group SL(2).},
	language = {en},
	journal = {Physica A},
	author = {Pumir, Alain},
	year = {1999},
	pages = {9},
	file = {Pumir - 1999 - Turbulent Mixing of a Passive Scalar.pdf:/home/florian/Zotero/storage/VASPBJX4/Pumir - 1999 - Turbulent Mixing of a Passive Scalar.pdf:application/pdf;Pumir - 1999 - Turbulent Mixing of a Passive Scalar.pdf:/home/florian/Zotero/storage/EMZD5NC5/Pumir - 1999 - Turbulent Mixing of a Passive Scalar.pdf:application/pdf},
}


@article{fischer_low-cost_2020-1,
	title = {Low-cost measurement of facemask efficacy for filtering expelled droplets during speech},
	language = {en},
	author = {Fischer, Emma P and Fischer, Martin C and Grass, David and Henrion, Isaac and Warren, Warren S},
	year = {2020},
	pages = {11},
	file = {Fischer et al. - 2020 - Low-cost measurement of facemask efficacy for filt.pdf:/home/florian/Zotero/storage/236S58QH/Fischer et al. - 2020 - Low-cost measurement of facemask efficacy for filt.pdf:application/pdf},
}

@article{evans_avoiding_2020-1,
	title = {{AVOIDING} {COVID}-19: {AEROSOL} {GUIDELINES}},
	abstract = {The COVID-19 pandemic has brought into sharp focus the need to understand respiratory virus transmission mechanisms. In preparation for an anticipated inﬂuenza pandemic, a substantial body of literature has developed over the last few decades showing that the short-range aerosol route is an important, though often neglected transmission path. We develop a simple mathematical model for COVID-19 transmission via aerosols, apply it to known outbreaks, and present quantitative guidelines for ventilation and occupancy in the workplace.},
	language = {en},
	author = {Evans, Matthew J},
	year = {2020},
	pages = {17},
	file = {Evans - 2020 - AVOIDING COVID-19 AEROSOL GUIDELINES.pdf:/home/florian/Zotero/storage/FX9H6M2C/Evans - 2020 - AVOIDING COVID-19 AEROSOL GUIDELINES.pdf:application/pdf},
}


@article{liu_simulation-based_2021,
	title = {Simulation-based study of {COVID}-19 outbreak associated with air-conditioning in a restaurant},
	abstract = {COVID-19 has shown a high potential of transmission via virus-carrying aerosols as supported by growing evidence. However, detailed investigations that draw direct links between aerosol transport and virus infection are still lacking. To fill in the gap, we conducted a systematic computational fluid dynamics (CFD)-based investigation of indoor airflow and the associated aerosol transport in a restaurant setting, where likely cases of airflow-induced infection of COVID-19 caused by asymptomatic individuals were widely reported by the media. We employed an advanced in-house large eddy simulation solver and other cutting-edge numerical methods to resolve complex indoor processes simultaneously, including turbulence, flow–aerosol interplay, thermal effect, and the filtration effect by air conditioners. Using the aerosol exposure index derived from the simulation, we are able to provide a spatial map of the airborne infection risk under different settings. Our results have shown a remarkable direct linkage between regions of high aerosol exposure index and the reported infection patterns in the restaurant, providing strong support to the airborne transmission occurring in this widely reported incident. Using flow structure analysis and reversetime tracing of aerosol trajectories, we are able to further pinpoint the influence of environmental parameters on the infection risks and highlight the need for more effective preventive measures, e.g., placement of shielding according to the local flow patterns. Our research, thus, has demonstrated the capability and value of high-fidelity CFD tools for airborne infection risk assessment and the development of effective preventive measures.},
	language = {en},
	journal = {Physics of Fluids},
	author = {Liu, Han and He, Sida and Shen, Lian and Hong, Jiarong},
	year = {2021},
	volume = {33},
	pages = {023301},
	file = {Liu et al. - 2021 - Simulation-based study of COVID-19 outbreak associ.pdf:/home/florian/Zotero/storage/U6WIUM52/Liu et al. - 2021 - Simulation-based study of COVID-19 outbreak associ.pdf:application/pdf},
}

@article{li_probable_2021,
	title = {Probable airborne transmission of {SARS}-{CoV}-2 in a poorly ventilated restaurant},
	volume = {196},
		abstract = {Although airborne transmission of severe acute respiratory syndrome coronavirus 2 (SARS-CoV-2) has been recognized, the condition of ventilation for its occurrence is still being debated. We analyzed a coronavirus disease 2019 (COVID-19) outbreak involving three families in a restaurant in Guangzhou, China, assessed the possibility of airborne transmission, and characterized the associated environmental conditions. We collected epidemiological data, obtained a full video recording and seating records from the restaurant, and measured the dispersion of a warm tracer gas as a surrogate for exhaled droplets from the index case. Computer simulations were performed to simulate the spread of fine exhaled droplets. We compared the in-room location of subse­ quently infected cases and spread of the simulated virus-laden aerosol tracer. The ventilation rate was measured using the tracer gas concentration decay method. This outbreak involved ten infected persons in three families (A, B, C). All ten persons ate lunch at three neighboring tables at the same restaurant on January 24, 2020. None of the restaurant staff or the 68 patrons at the other 15 tables became infected. During this occasion, the measured ventilation rate was 0.9 L/s per person. No close contact or fomite contact was identified, aside from back-to-back sitting in some cases. Analysis of the airflow dynamics indicates that the infection distribution is consistent with a spread pattern representative of long-range transmission of exhaled virus-laden aerosols. Airborne transmission of the SARS-CoV-2 virus is possible in crowded space with a ventilation rate of 1 L/s per person.},
	language = {en},
	urldate = {2021-04-21},
	journal = {Building and Environment},
	author = {Li, Yuguo and Qian, Hua and Hang, Jian and Chen, Xuguang and Cheng, Pan and Ling, Hong and Wang, Shengqi and Liang, Peng and Li, Jiansen and Xiao, Shenglan and Wei, Jianjian and Liu, Li and Cowling, Benjamin J. and Kang, Min},
	month = jun,
	year = {2021},
	keywords = {\_citation ajoutée},
	pages = {107788},
	file = {Li et al. - 2021 - Probable airborne transmission of SARS-CoV-2 in a .pdf:/home/florian/Zotero/storage/FYAXC7ZY/Li et al. - 2021 - Probable airborne transmission of SARS-CoV-2 in a .pdf:application/pdf},
}

@article{villermaux_histogramme_1998,
	title = {Histogramme des fluctuations scalaires dans le mélange turbulent transitoire},
	volume = {326},
		number = {1},
	journal = {Comptes Rendus de l'Académie des Sciences-Series IIB-Mechanics-Physics-Chemistry-Astronomy},
	author = {Villermaux, Emmanuel and Innocenti, Claudia and Duplat, Jérôme},
	year = {1998},
	
	keywords = {\_citation ajoutée},
	pages = {21--26},
	file = {Villermaux et Innocenti - Histogramme des fluctuations scalaires dans le mél.pdf:/home/florian/Zotero/storage/E7SRZILV/Villermaux et Innocenti - Histogramme des fluctuations scalaires dans le mél.pdf:application/pdf},
}

@article{houng_development_2004,
	title = {Development and evaluation of an efficient 3'-noncoding region based {SARS} coronavirus ({SARS}-{CoV}) {RT}-{PCR} assay for detection of {SARS}-{CoV} infections},
	volume = {120},
		abstract = {The severe acute respiratory syndrome (SARS) epidemic originating from China in 2002 was caused by a previously uncharacterized coronavirus that could be identified by specific RT-PCR amplification. Efforts to control future SARS outbreaks depend on the accurate and early identification of SARS-CoV infected patients. A real-time fluorogenic RT-PCR assay based on the 3′-noncoding region (3′-NCR) of SARS-CoV genome was developed as a quantitative SARS diagnostic tool. The ideal amplification efficiency of a sensitive SARS-CoV RT-PCR assay should yield an E value (PCR product concentration increase per amplification cycle) equal to 2.0. It was demonstrated that the 3′-NCR SARS-CoV based RT-PCR reactions could be formulated to reach excellent E values of 1.81, or 91\% amplification efficacy. The SARS-CoV cDNA preparations derived from viral RNA extract and the cloned recombinant plasmid both exhibit the identical amplification characteristics, i.e. amplification efficacy using the same PCR formulation developed in this study. The viral genomic copy (or genomic equivalences, GE) per infectious unit (GE/pfu) of SARS-CoV used in this study was also established to be approximate 1200–1600:1. The assay’s detection sensitivity could reach 0.005 pfu or 6–8 GE per assay. It was preliminarily demonstrated that the assay could efficiently detect SARS-CoV from clinical specimens of SARS probable and suspected patients identified in Taiwan. The 3′-NCR based SARS-CoV assay demonstrated 100\% diagnostic specificity testing samples of patients with acute respiratory disease from a non-SARS epidemic region.},
	number = {1},
	urldate = {2021-04-24},
	journal = {Journal of Virological Methods},
	author = {Houng, Huo-Shu H and Norwood, David and Ludwig, George V and Sun, Wellington and Lin, Minta and Vaughn, David W},
	month = sep,
	year = {2004},
	pmid = {15234807},
	pmcid = {PMC7119649},
	keywords = {\_citation ajoutée},
	pages = {33--40},
	file = {PubMed Central Full Text PDF:/home/florian/Zotero/storage/FFTUR9EY/Houng et al. - 2004 - Development and evaluation of an efficient 3′-nonc.pdf:application/pdf},
}

@article{yu_dna_2020,
	title = {{DNA} vaccine protection against {SARS}-{CoV}-2 in rhesus macaques},
	volume = {369},
		abstract = {The global coronavirus disease 2019 (COVID-19) pandemic caused by severe acute respiratory syndrome coronavirus 2 (SARS-CoV-2) has made the development of a vaccine a top biomedical priority. In this study, we developed a series of DNA vaccine candidates expressing different forms of the SARS-CoV-2 spike (S) protein and evaluated them in 35 rhesus macaques. Vaccinated animals developed humoral and cellular immune responses, including neutralizing antibody titers at levels comparable to those found in convalescent humans and macaques infected with SARS-CoV-2. After vaccination, all animals were challenged with SARS-CoV-2, and the vaccine encoding the full-length S protein resulted in {\textgreater}3.1 and {\textgreater}3.7 log
              10
              reductions in median viral loads in bronchoalveolar lavage and nasal mucosa, respectively, as compared with viral loads in sham controls. Vaccine-elicited neutralizing antibody titers correlated with protective efficacy, suggesting an immune correlate of protection. These data demonstrate vaccine protection against SARS-CoV-2 in nonhuman primates.},
	language = {en},
	number = {6505},
	urldate = {2021-04-24},
	journal = {Science},
	author = {Yu, Jingyou and Tostanoski, Lisa H. and Peter, Lauren and Mercado, Noe B. and McMahan, Katherine and Mahrokhian, Shant H. and Nkolola, Joseph P. and Liu, Jinyan and Li, Zhenfeng and Chandrashekar, Abishek and Martinez, David R. and Loos, Carolin and Atyeo, Caroline and Fischinger, Stephanie and Burke, John S. and Slein, Matthew D. and Chen, Yuezhou and Zuiani, Adam and Lelis, Felipe J. N. and Travers, Meghan and Habibi, Shaghayegh and Pessaint, Laurent and Van Ry, Alex and Blade, Kelvin and Brown, Renita and Cook, Anthony and Finneyfrock, Brad and Dodson, Alan and Teow, Elyse and Velasco, Jason and Zahn, Roland and Wegmann, Frank and Bondzie, Esther A. and Dagotto, Gabriel and Gebre, Makda S. and He, Xuan and Jacob-Dolan, Catherine and Kirilova, Marinela and Kordana, Nicole and Lin, Zijin and Maxfield, Lori F. and Nampanya, Felix and Nityanandam, Ramya and Ventura, John D. and Wan, Huahua and Cai, Yongfei and Chen, Bing and Schmidt, Aaron G. and Wesemann, Duane R. and Baric, Ralph S. and Alter, Galit and Andersen, Hanne and Lewis, Mark G. and Barouch, Dan H.},
	month = aug,
	year = {2020},
	keywords = {\_citation ajoutée},
	pages = {806--811},
	file = {Yu et al. - 2020 - DNA vaccine protection against SARS-CoV-2 in rhesu.pdf:/home/florian/Zotero/storage/QATL2NRB/Yu et al. - 2020 - DNA vaccine protection against SARS-CoV-2 in rhesu.pdf:application/pdf},
}

@article{bao_pathogenicity_2020,
	title = {The pathogenicity of {SARS}-{CoV}-2 in {hACE2} transgenic mice},
	volume = {583},
		language = {en},
	number = {7818},
	urldate = {2021-04-24},
	journal = {Nature},
	author = {Bao, Linlin and Deng, Wei and Huang, Baoying and Gao, Hong and Liu, Jiangning and Ren, Lili and Wei, Qiang and Yu, Pin and Xu, Yanfeng and Qi, Feifei and Qu, Yajin and Li, Fengdi and Lv, Qi and Wang, Wenling and Xue, Jing and Gong, Shuran and Liu, Mingya and Wang, Guanpeng and Wang, Shunyi and Song, Zhiqi and Zhao, Linna and Liu, Peipei and Zhao, Li and Ye, Fei and Wang, Huijuan and Zhou, Weimin and Zhu, Na and Zhen, Wei and Yu, Haisheng and Zhang, Xiaojuan and Guo, Li and Chen, Lan and Wang, Conghui and Wang, Ying and Wang, Xinming and Xiao, Yan and Sun, Qiangming and Liu, Hongqi and Zhu, Fanli and Ma, Chunxia and Yan, Lingmei and Yang, Mengli and Han, Jun and Xu, Wenbo and Tan, Wenjie and Peng, Xiaozhong and Jin, Qi and Wu, Guizhen and Qin, Chuan},
	month = jul,
	year = {2020},
	keywords = {\_citation ajoutée},
	pages = {830--833},
	file = {Bao et al. - 2020 - The pathogenicity of SARS-CoV-2 in hACE2 transgeni.pdf:/home/florian/Zotero/storage/4PWI6PYK/Bao et al. - 2020 - The pathogenicity of SARS-CoV-2 in hACE2 transgeni.pdf:application/pdf},
}

@article{plante_spike_2021,
	title = {Spike mutation {D614G} alters {SARS}-{CoV}-2 fitness},
	volume = {592},
		language = {en},
	number = {7852},
	urldate = {2021-04-24},
	journal = {Nature},
	author = {Plante, Jessica A. and Liu, Yang and Liu, Jianying and Xia, Hongjie and Johnson, Bryan A. and Lokugamage, Kumari G. and Zhang, Xianwen and Muruato, Antonio E. and Zou, Jing and Fontes-Garfias, Camila R. and Mirchandani, Divya and Scharton, Dionna and Bilello, John P. and Ku, Zhiqiang and An, Zhiqiang and Kalveram, Birte and Freiberg, Alexander N. and Menachery, Vineet D. and Xie, Xuping and Plante, Kenneth S. and Weaver, Scott C. and Shi, Pei-Yong},
	month = apr,
	year = {2021},
	keywords = {\_citation ajoutée},
	pages = {116--121},
	file = {Plante et al. - 2021 - Spike mutation D614G alters SARS-CoV-2 fitness.pdf:/home/florian/Zotero/storage/58JZH3EE/Plante et al. - 2021 - Spike mutation D614G alters SARS-CoV-2 fitness.pdf:application/pdf},
}

@article{fabian_influenza_2008,
	title = {Influenza {Virus} in {Human} {Exhaled} {Breath}: {An} {Observational} {Study}},
	volume = {3},
		shorttitle = {Influenza {Virus} in {Human} {Exhaled} {Breath}},
	
		abstract = {Background: Recent studies suggest that humans exhale fine particles during tidal breathing but little is known of their composition, particularly during infection.
Methodology/Principal Findings: We conducted a study of influenza infected patients to characterize influenza virus and particle concentrations in their exhaled breath. Patients presenting with influenza-like-illness, confirmed influenza A or B virus by rapid test, and onset within 3 days were recruited at three clinics in Hong Kong, China. We collected exhaled breath from each subject onto Teflon filters and measured exhaled particle concentrations using an optical particle counter. Filters were analyzed for influenza A and B viruses by quantitative polymerase chain reaction (qPCR). Twelve out of thirteen rapid test positive patients provided exhaled breath filter samples (7 subjects infected with influenza B virus and 5 subjects infected with influenza A virus). We detected influenza virus RNA in the exhaled breath of 4 (33\%) subjects–three (60\%) of the five patients infected with influenza A virus and one (14\%) of the seven infected with influenza B virus. Exhaled influenza virus RNA generation rates ranged from ,3.2 to 20 influenza virus RNA particles per minute. Over 87\% of particles exhaled were under 1 mm in diameter.
Conclusions: These findings regarding influenza virus RNA suggest that influenza virus may be contained in fine particles generated during tidal breathing, and add to the body of literature suggesting that fine particle aerosols may play a role in influenza transmission.},
	language = {en},
	number = {7},
	urldate = {2021-04-25},
	journal = {PLoS ONE},
	author = {Fabian, Patricia and McDevitt, James J. and DeHaan, Wesley H. and Fung, Rita O. P. and Cowling, Benjamin J. and Chan, Kwok Hung and Leung, Gabriel M. and Milton, Donald K.},
	editor = {Fouchier, Ron A. M.},
	month = jul,
	year = {2008},
	keywords = {\_citation ajoutée},
	pages = {e2691},
	file = {Fabian et al. - 2008 - Influenza Virus in Human Exhaled Breath An Observ.pdf:/home/florian/Zotero/storage/5X8KVB8J/Fabian et al. - 2008 - Influenza Virus in Human Exhaled Breath An Observ.pdf:application/pdf},
}

@article{goyal_wrong_2020,
	title = {Wrong person, place and time: viral load and contact network structure predict {SARS}-{CoV}-2 transmission and super-spreading events},
	shorttitle = {Wrong person, place and time},
	
		abstract = {SARS-CoV-2 is difficult to contain because many transmissions occur during the pre-symptomatic phase of infection. Moreover, in contrast to influenza, while most SARS-CoV-2 infected people do not transmit the virus to anybody, a small percentage secondarily infect large numbers of people. We designed mathematical models of SARS-CoV-2 and influenza which link observed viral shedding patterns with key epidemiologic features of each virus, including distributions of the number of secondary cases attributed to each infected person (individual R0) and the duration between symptom onset in the transmitter and secondarily infected person (serial interval). We identify that people with SARS-CoV-2 or influenza infections are usually contagious for fewer than one day congruent with peak viral load several days after infection, and that transmission is unlikely below a certain viral load. SARS-CoV-2 super-spreader events with over 10 secondary infections occur when an infected person is briefly shedding at a very high viral load and has a high concurrent number of exposed contacts. The higher predisposition of SARS-CoV-2 towards super-spreading events is not due to its 1–2 additional weeks of viral shedding relative to influenza. Rather, a person infected with SARS-CoV-2 exposes more people within equivalent physical contact networks than a person infected with influenza, likely due to aerosolization of virus. Our results support policies that limit crowd size in indoor spaces and provide viral load benchmarks for infection control and therapeutic interventions intended to prevent secondary transmission., We developed a coupled within-host and between-host mathematical model to identify viral shedding levels required for transmission of SARS-CoV-2 and influenza, and to explain why super-spreading events occur more commonly during SARS-CoV-2 infection.},
	urldate = {2021-04-25},
	journal = {medRxiv},
	author = {Goyal, Ashish and Reeves, Daniel B. and Cardozo-Ojeda, E. Fabian and Schiffer, Joshua T. and Mayer, Bryan T.},
	month = sep,
	year = {2020},
	pmid = {33024978},
	pmcid = {PMC7536880},
	keywords = {\_citation ajoutée},
	file = {PubMed Central Full Text PDF:/home/florian/Zotero/storage/SK6HQZU6/Goyal et al. - 2020 - Wrong person, place and time viral load and conta.pdf:application/pdf},
}

@article{bischoff_exposure_2013,
	title = {Exposure to {Influenza} {Virus} {Aerosols} {During} {Routine} {Patient} {Care}},
	volume = {207},
		abstract = {Background. Deﬁning dispersal of inﬂuenza virus via aerosol is essential for the development of prevention measures.
Methods. During the 2010–2011 inﬂuenza season, subjects with inﬂuenza-like illness were enrolled in an emergency department and throughout a tertiary care hospital, nasopharyngeal swab specimens were obtained, and symptom severity, treatment, and medical history were recorded. Quantitative impaction air samples were taken not ≤0.305 m (1 foot), 0.914 m (3 feet), and 1.829 m (6 feet) from the patient’s head during routine care. Inﬂuenza virus was detected by rapid test and polymerase chain reaction.
Results. Sixty-one of 94 subjects (65\%) tested positive for inﬂuenza virus. Twenty-six patients (43\%) released inﬂuenza virus into room air, with 5 (19\%) emitting up to 32 times more virus than others. Emitters surpassed the airborne 50\% human infectious dose of inﬂuenza virus at all sample locations. Healthcare professionals (HCPs) were exposed to mainly small inﬂuenza virus particles (diameter, {\textless}4.7 µm), with concentrations decreasing with increasing distance from the patient’s head (P {\textless} .05). Inﬂuenza virus release was associated with high viral loads in nasopharyngeal samples (shedding), coughing, and sneezing (P {\textless} .05). Patients who reported severe illness and major interference with daily life also emitted more inﬂuenza virus (P {\textless} .05).
Conclusions. HCPs within 1.829 m of patients with inﬂuenza could be exposed to infectious doses of inﬂuenza virus, primarily in small-particle aerosols. This ﬁnding questions the current paradigm of localized droplet transmission during non–aerosol-generating procedures.},
	language = {en},
	number = {7},
	urldate = {2021-04-25},
	journal = {The Journal of Infectious Diseases},
	author = {Bischoff, Werner E. and Swett, Katrina and Leng, Iris and Peters, Timothy R.},
	month = apr,
	year = {2013},
	keywords = {\_citation ajoutée},
	pages = {1037--1046},
	file = {Bischoff et al. - 2013 - Exposure to Influenza Virus Aerosols During Routin.pdf:/home/florian/Zotero/storage/67SAT9GB/Bischoff et al. - 2013 - Exposure to Influenza Virus Aerosols During Routin.pdf:application/pdf},
}

@article{lee_comparison_2011,
	title = {Comparison of {Pandemic} ({H1N1}) 2009 and {Seasonal} {Influenza} {Viral} {Loads}, {Singapore}},
	volume = {17},
	
		abstract = {Comparison of Pandemic (H1N1) 2009 and Seasonal Influenza Viral Loads, Singapore},
	language = {en-us},
	number = {2},
	urldate = {2021-04-25},
	journal = {Emerging Infectious Diseases journal - CDC},
	author = {Lee, Chun K. and Lee, Hong K. and Loh, Tze P. and Lai, Florence Y. L. and Tambyah, Paul A. and Chiu, Lily and Koay, Evelyn S. C. and Tang, Julian W.},
	month = feb,
	year = {2011},
	keywords = {\_citation ajoutée},
	pages = {287--290},
	file = {Lee et al. - 2011 - Comparison of Pandemic (H1N1) 2009 and Seasonal In.pdf:/home/florian/Zotero/storage/W6T5LFQJ/Lee et al. - 2011 - Comparison of Pandemic (H1N1) 2009 and Seasonal In.pdf:application/pdf;Full Text PDF:/home/florian/Zotero/storage/CLHB9JMW/Lee et al. - Comparison of Pandemic (H1N1) 2009 and Seasonal In.pdf:application/pdf;Snapshot:/home/florian/Zotero/storage/F7PMRKLN/10-0282_article.html:text/html},
}


@article{leung_respiratory_2020,
	title = {Respiratory virus shedding in exhaled breath and efficacy of face masks},
	volume = {26},
		language = {en},
	number = {5},
	urldate = {2021-04-26},
	journal = {Nature Medicine},
	author = {Leung, Nancy H. L. and Chu, Daniel K. W. and Shiu, Eunice Y. C. and Chan, Kwok-Hung and McDevitt, James J. and Hau, Benien J. P. and Yen, Hui-Ling and Li, Yuguo and Ip, Dennis K. M. and Peiris, J. S. Malik and Seto, Wing-Hong and Leung, Gabriel M. and Milton, Donald K. and Cowling, Benjamin J.},
	month = may,
	year = {2020},
	pages = {676--680},
	file = {Leung et al. - 2020 - Respiratory virus shedding in exhaled breath and e.pdf:/home/florian/Zotero/storage/7UW35R3K/Leung et al. - 2020 - Respiratory virus shedding in exhaled breath and e.pdf:application/pdf},
}

@article{konda_correction_2020,
	title = {Correction to {Aerosol} {Filtration} {Efficiency} of {Common} {Fabrics} {Used} in {Respiratory} {Cloth} {Masks}},
	volume = {14},
		language = {en},
	number = {8},
	urldate = {2021-04-26},
	journal = {ACS Nano},
	author = {Konda, Abhiteja and Prakash, Abhinav and Moss, Gregory and Schmoldt, Mike and Grant, Gregory and Guha, Supratik},
	month = aug,
	year = {2020},
	pages = {10742--10743},
	file = {Konda et al. - 2020 - Correction to Aerosol Filtration Efficiency of Com.pdf:/home/florian/Zotero/storage/697JR6ML/Konda et al. - 2020 - Correction to Aerosol Filtration Efficiency of Com.pdf:application/pdf},
}

@article{de_oliveira_evolution_2021,
	title = {Evolution of spray and aerosol from respiratory releases: theoretical estimates for insight on viral transmission},
	volume = {477},
		shorttitle = {Evolution of spray and aerosol from respiratory releases},
	
		abstract = {By modelling the evaporation and settling of droplets emitted during respiratory releases and using previous measurements of droplet size distributions and SARS-CoV-2 viral load, estimates of the evolution of the liquid mass and the number of viral copies suspended were performed as a function of time from the release. The settling times of a droplet cloud and its suspended viral dose are significantly affected by the droplet composition. The aerosol (defined as droplets smaller than 5 
              μ
              m) resulting from 30 s of continued speech has O(1 h) settling time and a viable viral dose an order-of-magnitude higher than in a short cough. The time-of-flight to reach 2 m is only a few seconds resulting in a viral dose above the minimum required for infection, implying that physical distancing in the absence of ventilation is not sufficient to provide safety for long exposure times. The suspended aerosol emitted by continuous speaking for 1 h in a poorly ventilated room gives 0.1–11\% infection risk for initial viral loads of
              
                
                  
                    10
                    8
                  
                  –
                  
                    10
                    
                      10
                    
                  
                   
                  
                    
                      copies ml
                    
                    
                      
                        l
                      
                    
                    
                      −
                      
                        l
                      
                    
                  
                
              
              , respectively, decreasing to 0.03–3\% for 10 air changes per hour by ventilation. The present results provide quantitative estimates useful for the development of physical distancing and ventilation controls.},
	language = {en},
	number = {2245},
	urldate = {2021-04-26},
	journal = {Proceedings of the Royal Society A: Mathematical, Physical and Engineering Sciences},
	author = {de Oliveira, P. M. and Mesquita, L. C. C. and Gkantonas, S. and Giusti, A. and Mastorakos, E.},
	month = jan,
	year = {2021},
	pages = {20200584},
	file = {de Oliveira et al. - 2021 - Evolution of spray and aerosol from respiratory re.pdf:/home/florian/Zotero/storage/R82S74YG/de Oliveira et al. - 2021 - Evolution of spray and aerosol from respiratory re.pdf:application/pdf},
}

@article{yang_size_2007,
	title = {The size and concentration of droplets generated by coughing in human subjects},
	volume = {20},
		number = {4},
	journal = {Journal of Aerosol Medicine},
	author = {Yang, Shinhao and Lee, Grace WM and Chen, Cheng-Min and Wu, Chih-Cheng and Yu, Kuo-Pin},
	year = {2007},
	
	keywords = {\_citation ajoutée},
	pages = {484--494},
	file = {Yang et al. - The Size and Concentration of Droplets Generated b.pdf:/home/florian/Zotero/storage/UKCNPDSB/Yang et al. - The Size and Concentration of Droplets Generated b.pdf:application/pdf},
}

@article{wolfel_virological_2020,
	title = {Virological assessment of hospitalized patients with {COVID}-2019},
	volume = {581},
	copyright = {2020 The Author(s), under exclusive licence to Springer Nature Limited},
		abstract = {Coronavirus disease 2019 (COVID-19) is an acute infection of the respiratory tract that emerged in late 20191,2. Initial outbreaks in China involved 13.8\% of cases with severe courses, and 6.1\% of cases with critical courses3. This severe presentation may result from the virus using a virus receptor that is expressed predominantly in the lung2,4; the same receptor tropism is thought to have determined the pathogenicity—but also aided in the control—of severe acute respiratory syndrome (SARS) in 20035. However, there are reports of cases of COVID-19 in which the patient shows mild upper respiratory tract symptoms, which suggests the potential for pre- or oligosymptomatic transmission6–8. There is an urgent need for information on virus replication, immunity and infectivity in specific sites of the body. Here we report a detailed virological analysis of nine cases of COVID-19 that provides proof of active virus replication in tissues of the upper respiratory tract. Pharyngeal virus shedding was very high during the first week of symptoms, with a peak at 7.11 × 108 RNA copies per throat swab on day 4. Infectious virus was readily isolated from samples derived from the throat or lung, but not from stool samples—in spite of high concentrations of virus RNA. Blood and urine samples never yielded virus. Active replication in the throat was confirmed by the presence of viral replicative RNA intermediates in the throat samples. We consistently detected sequence-distinct virus populations in throat and lung samples from one patient, proving independent replication. The shedding of viral RNA from sputum outlasted the end of symptoms. Seroconversion occurred after 7 days in 50\% of patients (and by day 14 in all patients), but was not followed by a rapid decline in viral load. COVID-19 can present as a mild illness of the upper respiratory tract. The confirmation of active virus replication in the upper respiratory tract has implications for the containment of COVID-19.},
	language = {en},
	number = {7809},
	urldate = {2021-04-26},
	journal = {Nature},
	author = {Wölfel, Roman and Corman, Victor M. and Guggemos, Wolfgang and Seilmaier, Michael and Zange, Sabine and Müller, Marcel A. and Niemeyer, Daniela and Jones, Terry C. and Vollmar, Patrick and Rothe, Camilla and Hoelscher, Michael and Bleicker, Tobias and Brünink, Sebastian and Schneider, Julia and Ehmann, Rosina and Zwirglmaier, Katrin and Drosten, Christian and Wendtner, Clemens},
	month = may,
	year = {2020},
	keywords = {\_citation ajoutée},
	pages = {465--469},
	file = {Full Text PDF:/home/florian/Zotero/storage/STT85MJ5/Wölfel et al. - 2020 - Virological assessment of hospitalized patients wi.pdf:application/pdf;Snapshot:/home/florian/Zotero/storage/ZSASKV5D/s41586-020-2196-x.html:text/html},
}

@article{jang_viral_2021,
	title = {Viral kinetics of {SARS}-{CoV}-2 over the preclinical, clinical, and postclinical period},
	volume = {102},
		abstract = {Background
It is necessary to know the viral kinetics and conduct epidemiological investigations of confirmers to prevent the spread of the new infectious disease COVID-19 to the community. To date, no study has been published on viral kinetics during the preclinical and clinical periods of SARS-CoV-2.
Methods
A confirmed case was defined as a patient with positive results by real-time reverse transcription polymerase chain reaction (RT-PCR) assay for SARS-CoV-2. Both specimen types were collected over the whole clinical course in all patients. Asymptomatic patients who had been screened for COVID-19 due to a strong epidemiological link were also enrolled. The study population included 54 hospitalized patients with confirmed COVID-19.
Results
COVID-19 shows a very high viral load on the day of symptom development, which then decreases overall. Rapid viral proliferation was observed 0–5 days before symptoms developed. Cycle threshold (Ct) value was the lowest in the clinical course from 5 days before symptoms to 10 days after symptoms occurred (Ct {\textless} 30). The rRT-PCR results were negative approximately 3 weeks after the onset of symptoms. However, there was a continuous pattern that was negative and positive for up to 6 weeks and more.
Conclusion
Considering the characteristic that COVID-19 has a high viral load before symptoms appear, it is necessary to consider to expand the scope of epidemiological investigations. As there is a very low possibility of transmission after 10 days of symptom occurrence, it may be considered to release isolation after 10 days of symptom occurrence in limited resource situations. This study allows for the planning of epidemiological investigations, patient's ward supply, and follow-up of patients through sequential changes in viral loads over the entire clinical course. In addition, it is possible to estimate the clinical time at which the patient is present.},
	language = {en},
	urldate = {2021-04-26},
	journal = {International Journal of Infectious Diseases},
	author = {Jang, Sukbin and Rhee, Ji-Young and Wi, Yu Mi and Jung, Bo Kyeung},
	month = jan,
	year = {2021},
	keywords = {Viral load, COVID-19, \_citation ajoutée, SARS-CoV-2},
	pages = {561--565},
	file = {Jang et al. - 2021 - Viral kinetics of SARS-CoV-2 over the preclinical,.pdf:/home/florian/Zotero/storage/93QTSYFH/Jang et al. - 2021 - Viral kinetics of SARS-CoV-2 over the preclinical,.pdf:application/pdf;Jang - 2021 - Viral kinetics of SARS-CoV-2 over the preclinical,.pdf:/home/florian/Zotero/storage/PIS5VIQR/Jang - 2021 - Viral kinetics of SARS-CoV-2 over the preclinical,.pdf:application/pdf;ScienceDirect Full Text PDF:/home/florian/Zotero/storage/387BF2BT/Jang et al. - 2021 - Viral kinetics of SARS-CoV-2 over the preclinical,.pdf:application/pdf;ScienceDirect Snapshot:/home/florian/Zotero/storage/P7ZDH2MC/S120197122032302X.html:text/html},
}

@article{greenhalgh_ten_2021,
	title = {Ten scientific reasons in support of airborne transmission of {SARS}-{CoV}-2},
		language = {en},
	urldate = {2021-04-26},
	journal = {The Lancet},
	author = {Greenhalgh, Trisha and Jimenez, Jose L and Prather, Kimberly A and Tufekci, Zeynep and Fisman, David and Schooley, Robert},
	month = apr,
	year = {2021},
	keywords = {\_citation ajoutée},
	volume = {397},
	number = {10285},
	pages = {1603--1605},
	file = {Greenhalgh et al. - 2021 - Ten scientific reasons in support of airborne tran.pdf:/home/florian/Zotero/storage/6LUC2KHI/Greenhalgh et al. - 2021 - Ten scientific reasons in support of airborne tran.pdf:application/pdf},
}

@article{endo_estimating_2020,
	title = {Estimating the overdispersion in {COVID}-19 transmission using outbreak sizes outside {China}},
	volume = {5},
			abstract = {Background: A novel coronavirus disease (COVID-19) outbreak has now spread to a number of countries worldwide. While sustained transmission chains of human-to-human transmission suggest high basic reproduction number R0, variation in the number of secondary transmissions (often characterised by so-called superspreading events) may be large as some countries have observed fewer local transmissions than others. Methods: We quantified individual-level variation in COVID-19 transmission by applying a mathematical model to observed outbreak sizes in affected countries. We extracted the number of imported and local cases in the affected countries from the World Health Organization situation report and applied a branching process model where the number of secondary transmissions was assumed to follow a negative-binomial distribution. Results: Our model suggested a high degree of individual-level variation in the transmission of COVID-19. Within the current consensus range of R0 (2-3), the overdispersion parameter k of a negative-binomial distribution was estimated to be around 0.1 (median estimate 0.1; 95\% CrI: 0.05-0.2 for R0 = 2.5), suggesting that 80\% of secondary transmissions may have been caused by a small fraction of infectious individuals ({\textasciitilde}10\%). A joint estimation yielded likely ranges for R0 and k (95\% CrIs: R0 1.4-12; k 0.04-0.2); however, the upper bound of R0 was not well informed by the model and data, which did not notably differ from that of the prior distribution. Conclusions: Our finding of a highly-overdispersed offspring distribution highlights a potential benefit to focusing intervention efforts on superspreading. As most infected individuals do not contribute to the expansion of an epidemic, the effective reproduction number could be drastically reduced by preventing relatively rare superspreading events.},
	language = {eng},
	journal = {Wellcome Open Research},
	author = {Endo, Akira and {Centre for the Mathematical Modelling of Infectious Diseases COVID-19 Working Group} and Abbott, Sam and Kucharski, Adam J. and Funk, Sebastian},
	year = {2020},
	pmid = {32685698},
	pmcid = {PMC7338915},
	keywords = {COVID-19, \_citation ajoutée, SARS-CoV-2, branching process, novel coronavirus, overdispersion, superspreading},
	pages = {67},
}

@article{eichler_transmission_2021,
	title = {Transmission of {Severe} {Acute} {Respiratory} {Syndrome} {Coronavirus} 2 during {Border} {Quarantine} and {Air} {Travel}, {New} {Zealand} ({Aotearoa}).},
	volume = {27},
	number = {5},
	journal = {Emerging Infectious Diseases},
	author = {Eichler, Nick and Thornley, Craig and Swadi, Tara and Devine, Tom and McElnay, Caroline and Sherwood, Jillian and Brunton, Cheryl and Williamson, Felicity and Freeman, Josh and Berger, Sarah},
	year = {2021},
	
	keywords = {\_citation ajoutée},
	file = {Full Text PDF:/home/florian/Zotero/storage/9GAECP5W/Eichler et al. - Transmission of Severe Acute Respiratory Syndrome .pdf:application/pdf;Snapshot:/home/florian/Zotero/storage/Z5SZX4S8/21-0514_article.html:text/html},
}

@article{bulfone_outdoor_2021,
	title = {Outdoor {Transmission} of {SARS}-{CoV}-2 and {Other} {Respiratory} {Viruses}: {A} {Systematic} {Review}},
	volume = {223},
		shorttitle = {Outdoor {Transmission} of {SARS}-{CoV}-2 and {Other} {Respiratory} {Viruses}},
	
		abstract = {While risk of outdoor transmission of respiratory viral infections is hypothesized to be low, there are limited data on SARS-CoV-2 transmission in outdoor compared to indoor settings.We conducted a systematic review of peer-reviewed papers indexed in PubMed, EMBASE, and Web of Science and preprints in Europe PMC through 12 August 2020 that described cases of human transmission of SARS-CoV-2. Reports of other respiratory virus transmission were included for reference.Five identified studies found a low proportion of reported global SARS-CoV-2 infections occurred outdoors (\&lt;10\%) and the odds of indoor transmission was very high compared to outdoors (18.7 times; 95\% confidence interval, 6.0–57.9). Five studies described influenza transmission outdoors and 2 adenovirus transmission outdoors. There was high heterogeneity in study quality and individual definitions of outdoor settings, which limited our ability to draw conclusions about outdoor transmission risks. In general, factors such as duration and frequency of personal contact, lack of personal protective equipment, and occasional indoor gathering during a largely outdoor experience were associated with outdoor reports of infection.Existing evidence supports the wide-held belief that risk of SARS-CoV-2 transmission is lower outdoors but there are significant gaps in our understanding of specific pathways.},
	number = {4},
	urldate = {2021-04-26},
	journal = {The Journal of Infectious Diseases},
	author = {Bulfone, Tommaso Celeste and Malekinejad, Mohsen and Rutherford, George W and Razani, Nooshin},
	month = feb,
	year = {2021},
	keywords = {\_citation ajoutée},
	pages = {550--561},
	file = {Full Text PDF:/home/florian/Zotero/storage/A3QTU6LN/Bulfone et al. - 2021 - Outdoor Transmission of SARS-CoV-2 and Other Respi.pdf:application/pdf;Snapshot:/home/florian/Zotero/storage/662DUZ5I/6009483.html:text/html},
}

@article{klompas_sars-cov-2_2021,
	title = {A {SARS}-{CoV}-2 {Cluster} in an {Acute} {Care} {Hospital}},
		urldate = {2021-04-26},
	journal = {Annals of Internal Medicine},
	author = {Klompas, Michael and Baker, Meghan A. and Rhee, Chanu and Tucker, Robert and Fiumara, Karen and Griesbach, Diane and Bennett-Rizzo, Carin and Salmasian, Hojjat and Wang, Rui and Wheeler, Noah and Gallagher, Glen R. and Lang, Andrew S. and Fink, Timelia and Baez, Stephanie and Smole, Sandra and Madoff, Larry and Goralnick, Eric and Resnick, Andrew and Pearson, Madelyn and Britton, Kathryn and Sinclair, Julia and Morris, Charles A.},
	month = feb,
	year = {2021},
	
	keywords = {\_citation ajoutée},
	file = {Texte intégral:/home/florian/Zotero/storage/62VVQ7TA/Klompas et al. - 2021 - A SARS-CoV-2 Cluster in an Acute Care Hospital.pdf:application/pdf;Snapshot:/home/florian/Zotero/storage/9NLAIVCY/M20-7567.html:text/html},
}

@article{nissen_long-distance_2020,
	title = {Long-distance airborne dispersal of {SARS}-{CoV}-2 in {COVID}-19 wards},
	volume = {10},
	copyright = {2020 The Author(s)},
		abstract = {Evidence suggests that SARS-CoV-2, as well as other coronaviruses, can be dispersed and potentially transmitted by aerosols directly or via ventilation systems. We therefore investigated ventilation openings in one COVID-19 ward and central ducts that expel indoor air from three COVID-19 wards at Uppsala University Hospital, Sweden, during April and May 2020. Swab samples were taken from individual ceiling ventilation openings and surfaces in central ducts. Samples were subsequently subjected to rRT-PCR targeting the N and E genes of SARS-CoV-2. Central ventilation HEPA filters, located several stories above the wards, were removed and portions analyzed in the same manner. In two subsequent samplings, SARS-CoV-2 N and E genes were detected in seven and four out of 19 room vents, respectively. Central ventilation HEPA exhaust filters from the ward were found positive for both genes in three samples. Corresponding filters from two other, adjacent COVID-19 wards were also found positive. Infective ability of the samples was assessed by inoculation of susceptible cell cultures but could not be determined in these experiments. Detection of SARS-CoV-2 in central ventilation systems, distant from patient areas, indicate that virus can be transported long distances and that droplet transmission alone cannot reasonably explain this, especially considering the relatively low air change rates in these wards. Airborne transmission of SARS-CoV-2 must be taken into consideration for preventive measures.},
	language = {en},
	number = {1},
	urldate = {2021-04-26},
	journal = {Scientific Reports},
	author = {Nissen, Karolina and Krambrich, Janina and Akaberi, Dario and Hoffman, Tove and Ling, Jiaxin and Lundkvist, Ake and Svensson, Lennart and Salaneck, Erik},
	month = nov,
	year = {2020},
	keywords = {\_citation ajoutée},
	pages = {19589},
	file = {Full Text PDF:/home/florian/Zotero/storage/RZMU2V89/Nissen et al. - 2020 - Long-distance airborne dispersal of SARS-CoV-2 in .pdf:application/pdf;Snapshot:/home/florian/Zotero/storage/7A2MRE2S/s41598-020-76442-2.html:text/html},
}

@article{kutter_sars-cov_2021,
	title = {{SARS}-{CoV} and {SARS}-{CoV}-2 are transmitted through the air between ferrets over more than one meter distance},
	volume = {12},
	copyright = {2021 The Author(s)},
		abstract = {SARS-CoV-2 emerged in late 2019 and caused a pandemic, whereas the closely related SARS-CoV was contained rapidly in 2003. Here, an experimental set-up is used to study transmission of SARS-CoV and SARS-CoV-2 through the air between ferrets over more than a meter distance. Both viruses cause a robust productive respiratory tract infection resulting in transmission of SARS-CoV-2 to two of four indirect recipient ferrets and SARS-CoV to all four. A control pandemic A/H1N1 influenza virus also transmits efficiently. Serological assays confirm all virus transmission events. Although the experiments do not discriminate between transmission via small aerosols, large droplets and fomites, these results demonstrate that SARS-CoV and SARS-CoV-2 can remain infectious while traveling through the air. Efficient virus transmission between ferrets is in agreement with frequent SARS-CoV-2 outbreaks in mink farms. Although the evidence for virus transmission via the air between humans under natural conditions is absent or weak for SARS-CoV and SARS-CoV-2, ferrets may represent a sensitive model to study interventions aimed at preventing virus transmission.},
	language = {en},
	number = {1},
	urldate = {2021-04-26},
	journal = {Nature Communications},
	author = {Kutter, Jasmin S. and de Meulder, Dennis and Bestebroer, Theo M. and Lexmond, Pascal and Mulders, Ard and Richard, Mathilde and Fouchier, Ron A. M. and Herfst, Sander},
	month = mar,
	year = {2021},
	keywords = {\_citation ajoutée},
	pages = {1653},
	file = {Full Text PDF:/home/florian/Zotero/storage/6748L92T/Kutter et al. - 2021 - SARS-CoV and SARS-CoV-2 are transmitted through th.pdf:application/pdf;Snapshot:/home/florian/Zotero/storage/USB3A82W/s41467-021-21918-6.html:text/html},
}

@article{chen_short-range_2020,
	title = {Short-range airborne route dominates exposure of respiratory infection during close contact},
	volume = {176},
		journal = {Building and Environment},
	author = {Chen, Wenzhao and Zhang, Nan and Wei, Jianjian and Yen, Hui-Ling and Li, Yuguo},
	year = {2020},
	
	keywords = {\_citation ajoutée},
	pages = {106859},
	file = {Chen et al. - Short-range airborne route dominates exposure of r.pdf:/home/florian/Zotero/storage/5YW8RVXX/Chen et al. - Short-range airborne route dominates exposure of r.pdf:application/pdf},
}

@article{johansson_sars-cov-2_2021,
	title = {{SARS}-{CoV}-2 {Transmission} {From} {People} {Without} {COVID}-19 {Symptoms}},
	volume = {4},
	number = {1},
	journal = {JAMA network open},
	author = {Johansson, Michael A and Quandelacy, Talia M and Kada, Sarah and Prasad, Pragati Venkata and Steele, Molly and Brooks, John T and Slayton, Rachel B and Biggerstaff, Matthew and Butler, Jay C},
	year = {2021},
	
	keywords = {\_citation ajoutée},
	pages = {e2035057--e2035057},
	file = {Johansson et al. - SARS-CoV-2 Transmission From People Without COVID-.pdf:/home/florian/Zotero/storage/PHTPWP7W/Johansson et al. - SARS-CoV-2 Transmission From People Without COVID-.pdf:application/pdf},
}

@article{li_detecting_2021,
	title = {Detecting {SARS}-{CoV}-2 in the {Breath} of {COVID}-19 {Patients}},
	volume = {8},
		abstract = {In the COVID-19 outbreak year 2020, a consensus was reached on the fact that SARS-CoV-2 spreads through aerosols. However, finding an efficient method to detect viruses in aerosols to monitor the risk of similar infections and enact effective control remains a great challenge. Our study aimed to build a swirling aerosol collection (SAC) device to collect viral particles in exhaled breath and subsequently detect SARS-CoV-2 using reverse transcription polymerase chain reaction (RT-PCR). Laboratory tests of the SAC device using aerosolized SARS-CoV-2 pseudovirus indicated that the SAC device can produce a positive result in only 10 s, with a collection distance to the source of 10 cm in a biosafety chamber, when the release rate of the pseudovirus source was 1,000,000 copies/h. Subsequent clinical trials of the device showed three positives and 14 negatives out of 27 patients in agreement with pharyngeal swabs, and 10 patients obtained opposite results, while no positive results were found in a healthy control group (n = 12). Based on standard curve calibration, several thousand viruses per minute were observed in the tested exhalations. Furthermore, referring to the average tidal volume data of adults, it was estimated that an exhaled SARS-CoV-2 concentration of approximately one copy/mL is detectable for COVID-19 patients. This study validates the original concept of breath detection of SARS-CoV-2 using SAC combined with RT-PCR.},
	urldate = {2021-04-27},
	journal = {Frontiers in Medicine},
	author = {Li, Xiaoguang and Li, Jing and Ge, Qinggang and Du, Yuguang and Li, Guoqiang and Li, Wei and Zhang, Tong and Tan, Lei and Zhang, Runqiang and Yuan, Xiaoning and Zhang, He and Zhang, Chen and Liu, Wenjun and Ding, Wei and Sun, Liang and Chen, Ke and Wang, Zhuo and Shen, Ning and Lu, Jun},
	month = mar,
	year = {2021},
	pmid = {33816516},
	pmcid = {PMC8010128},
	keywords = {\_citation ajoutée},
	file = {PubMed Central Full Text PDF:/home/florian/Zotero/storage/EVGE2IYN/Li et al. - 2021 - Detecting SARS-CoV-2 in the Breath of COVID-19 Pat.pdf:application/pdf},
}

@article{eiche_aerosol_2020,
	title = {Aerosol {Release} by {Healthy} {People} during {Speaking}: {Possible} {Contribution} to the {Transmission} of {SARS}-{CoV}-2},
	volume = {17},
		shorttitle = {Aerosol {Release} by {Healthy} {People} during {Speaking}},
	
		abstract = {Our research aimed to review the potential risk of infection by SARS-CoV-2. We used an excerpt of a data set generated in May 2020 for reviewing the SARS-CoV-2 prevention concept of orchestras, singers and actors. People were sampled for droplet release for one-hour activities using a Grimm spectrometer covering a spectrum of 1 to 32 µm diameter. We estimated the number of “quanta” in the exhaled liquid from viral concentrations of 106 to 1011/mL, based on the Human Infective Dose 50 of 218 viral particles. We employed the Wells–Riley equation to estimate the risk of infection in typical meeting rooms for a one-hour meeting of 2, 4 and 6 people observing a 2 m distance. The four participating adults released a mean of 1.28 nLm3 while breathing, 1.68 nL/m3 while speaking normally, and two adults released a mean of 4.44 nL/m3 while talking with a raised voice. The combination of 50\% breathing, 45\% talking normally and 5\% speaking with a raised voice increased the risk of infection above 5\% for a one-hour meeting of two people. The result is based on 6 quanta released, corresponding to an initial virus concentration of 1000/nL (109/mL) in the fluid of the upper respiratory tract. Our data confirm the importance of using facemasks in combination with other measures to prevent transmission of SARS-CoV-2 at the workplace.},
	number = {23},
	urldate = {2021-04-27},
	journal = {International Journal of Environmental Research and Public Health},
	author = {Eiche, Thomas and Kuster, Martin},
	month = dec,
	year = {2020},
	pmid = {33291404},
	pmcid = {PMC7730990},
	keywords = {\_citation ajoutée},
	file = {PubMed Central Full Text PDF:/home/florian/Zotero/storage/5W4NBCAC/Eiche et Kuster - 2020 - Aerosol Release by Healthy People during Speaking.pdf:application/pdf},
}

@article{borgne_sars-cov-2_2021,
	title = {{SARS}-{CoV}-2 viral load in nasopharyngeal swabs in the emergency department does not predict {COVID}-19 severity and mortality},
	volume = {28},
		abstract = {Introduction The ongoing COVID-19 pandemic has led to devastating repercussions on health care systems worldwide. This viral infection has a broad clinical spectrum (ranging from influenza-like disease, viral pneumonia, and hypoxemia to acute respiratory distress syndrome requiring prolonged intensive care unit stays). The prognostic impact of measuring viral load on nasopharyngeal swab specimens (by reverse transcriptase polymerase chain reaction [RT-PCR]) is yet to be elucidated. Methods Between March 3 and April 5, 2020, we conducted a retrospective study on a cohort of COVID-19 patients (mild or severe disease) who were hospitalized after presenting to the emergency department (ED) and had at least one positive nasopharyngeal swab during their hospital stay. We led our study at the University Hospitals of Strasbourg in the Greater East region of France, one of the pandemic's epicenters in Europe. Results We have collected samples from a cohort of 287 patients with a confirmed diagnosis of COVID-19 who were included in our study. Nearly half of them (50.5\%) presented a mild form of the disease, while the other half (49.5\%) presented a severe form, requiring mechanical ventilation. Median (interquartile range) viral load on the initial upper respiratory swab at admission was 4.76 (3.29–6.06) log10 copies/reaction. When comparing survivors and nonsurvivors, this viral load measurement did not differ according to subgroups (p = 0.332). Additionally, we have found that respiratory viral load measurement was predictive of neither in-hospital mortality (adjusted odds ratio [AOR] = 1.05, 95\% confidence interval [CI] = 0.85 to 1.31, p = 0.637) nor disease severity (AOR = 0.88, 95\% CI = 0.73 to 1.06, p = 0.167). Conclusion Respiratory viral load measurement on the first nasopharyngeal swab (by RT-PCR) during initial ED management is neither a predictor of severity nor a predictor of mortality in SARS-CoV-2 infection. Host response to this viral infection along with the extent of preexisting comorbidities might be more foretelling of disease severity than the virus itself.},
	language = {en},
	number = {3},
	urldate = {2021-04-27},
	journal = {Academic Emergency Medicine},
	author = {Borgne, Pierrick Le and Solis, Morgane and Severac, François and Merdji, Hamid and Ruch, Yvon and Intern, Karine Alamé and Bayle, Eric and Hansmann, Yves and Bilbault, Pascal and Fafi‐Kremer, Samira and Meziani, Ferhat},
	year = {2021},
	keywords = {COVID-19, \_citation ajoutée, mortality, nasopharyngeal swabs, severity, viral load},
	pages = {306--313},
	file = {Snapshot:/home/florian/Zotero/storage/J4WM8V7I/acem.html:text/html;Full Text PDF:/home/florian/Zotero/storage/AKJG5JPG/Borgne et al. - 2021 - SARS-CoV-2 viral load in nasopharyngeal swabs in t.pdf:application/pdf},
}

@article{peng_exhaled_2021,
	title = {Exhaled {CO2} as a {COVID}-19 {Infection} {Risk} {Proxy} for {Different} {Indoor} {Environments} and {Activities}},
	
		abstract = {CO2 is co-exhaled with aerosols containing SARS-CoV-2 by COVID-19-infected people and can be used as a proxy of SARS-CoV-2 concentrations indoors. Indoor CO2 measurements by low-cost sensors hold promise for mass monitoring of indoor aerosol transmission risk for COVID-19 and other respiratory diseases. We derive analytical expressions of CO2-based risk proxies and apply them to various typical indoor environments. The relative infection risk in a given environment scales with excess CO2 level, and thus, keeping CO2 as low as feasible in a space allows optimization of the protection provided by ventilation. We show that the CO2 level corresponding to a given absolute infection risk varies by {\textgreater}2 orders of magnitude for different environments and activities. Although large uncertainties, mainly from virus exhalation rates, are still associated with infection risk estimates, our study provides more specific and practical recommendations for low-cost CO2-based indoor infection risk monitoring.},
	urldate = {2021-04-27},
	journal = {Environmental Science \& Technology Letters},
	author = {Peng, Zhe and Jimenez, Jose L.},
	month = apr,
	year = {2021},
	
	keywords = {\_citation ajoutée},
	file = {Full Text PDF:/home/florian/Zotero/storage/G3CZADRZ/Peng et Jimenez - 2021 - Exhaled CO2 as a COVID-19 Infection Risk Proxy for.pdf:application/pdf;ACS Full Text Snapshot:/home/florian/Zotero/storage/CI47QXFK/acs.estlett.html:text/html},
}

@article{kriegel_predicted_2020,
	title = {Predicted {Infection} {Risk} for {Aerosol} {Transmission} of {SARS}-{CoV}-2},
	copyright = { 2020, Posted by Cold Spring Harbor Laboratory. The copyright holder for this pre-print is the author. All rights reserved. The material may not be redistributed, re-used or adapted without the author's permission.},
	
		abstract = {{\textless}h3{\textgreater}Abstract{\textless}/h3{\textgreater} {\textless}p{\textgreater}Currently, the respiratory route is seen as the most important transmission path for SARS-CoV-2. In this investigation, models of other researchers which had the aim of predicting an infection risk for exposed persons in a room through aerosols emitted by an infectious case-patient were extended. As a novelty – usually neglected – parameters or boundary conditions, namely the non-stationarity of aerosols and the half-life of the aerosolized virus, were included and a new method for determining the quanta emission rate based on measurements of the particle emission rate and respiratory rate at different types of activities was implemented.{\textless}/p{\textgreater}{\textless}p{\textgreater}As a second step, the model was applied to twelve outbreaks to compare the predicted infection risk with the observed attack rate. To estimate a “credible interval” of the predicted infection risk, the quanta emission rate, the respiratory rate as well as the air volume flow were varied.{\textless}/p{\textgreater}{\textless}p{\textgreater}In nine out of twelve outbreaks, the calculated predicted infection risk via aerosols was found to be in the range of the attack rate (with the variation of the boundary conditions) and reasons for the observed larger divergence were discussed.{\textless}/p{\textgreater}{\textless}p{\textgreater}The validation was considered successful and therefore the use of the model could be recommended to predict the risk of an infection via aerosols in given situations. Furthermore, appropriate preventive measures can be designed.{\textless}/p{\textgreater}},
	language = {en},
	urldate = {2021-04-27},
	author = {Kriegel, Martin and Buchholz, Udo and Gastmeier, Petra and Bischoff, Peter and Abdelgawad, Inas and Hartmann, Anne},
	month = nov,
	year = {2020},
	journal = {medRxiv:2020.10.08.20209106},
	eprint = {2020.10.08.20209106},
	eprinttype = {medRxiv},
	
	keywords = {\_citation ajoutée},
	file = {Full Text PDF:/home/florian/Zotero/storage/BYIEPQD7/Kriegel et al. - 2020 - Predicted Infection Risk for Aerosol Transmission .pdf:application/pdf;Snapshot:/home/florian/Zotero/storage/647YT5ES/2020.10.08.html:text/html},
}

@article{bazant_guideline_2021,
	title = {A guideline to limit indoor airborne transmission of {COVID}-19},
	volume = {118},
	copyright = {Copyright  2021 the Author(s). Published by PNAS.. https://creativecommons.org/licenses/by/4.0/This open access article is distributed under Creative Commons Attribution License 4.0 (CC BY).},
		abstract = {The current revival of the American economy is being predicated on social distancing, specifically the Six-Foot Rule, a guideline that offers little protection from pathogen-bearing aerosol droplets sufficiently small to be continuously mixed through an indoor space. The importance of airborne transmission of COVID-19 is now widely recognized. While tools for risk assessment have recently been developed, no safety guideline has been proposed to protect against it. We here build on models of airborne disease transmission in order to derive an indoor safety guideline that would impose an upper bound on the “cumulative exposure time,” the product of the number of occupants and their time in an enclosed space. We demonstrate how this bound depends on the rates of ventilation and air filtration, dimensions of the room, breathing rate, respiratory activity and face mask use of its occupants, and infectiousness of the respiratory aerosols. By synthesizing available data from the best-characterized indoor spreading events with respiratory drop size distributions, we estimate an infectious dose on the order of 10 aerosol-borne virions. The new virus (severe acute respiratory syndrome coronavirus 2 [SARS-CoV-2]) is thus inferred to be an order of magnitude more infectious than its forerunner (SARS-CoV), consistent with the pandemic status achieved by COVID-19. Case studies are presented for classrooms and nursing homes, and a spreadsheet and online app are provided to facilitate use of our guideline. Implications for contact tracing and quarantining are considered, and appropriate caveats enumerated. Particular consideration is given to respiratory jets, which may substantially elevate risk when face masks are not worn.},
	language = {en},
	number = {17},
	urldate = {2021-04-27},
	journal = {Proceedings of the National Academy of Sciences},
	author = {Bazant, Martin Z. and Bush, John W. M.},
	month = apr,
	year = {2021},
	pmid = {33858987},
	pages = {e2018995118},
	keywords = {COVID-19, airborne transmission, \_citation ajoutée, indoor safety guideline, infectious aerosol, SARS-CoV-2 coronavirus},
	file = {Full Text PDF:/home/florian/Zotero/storage/X56N3IV2/Bazant et Bush - 2021 - A guideline to limit indoor airborne transmission .pdf:application/pdf;Snapshot:/home/florian/Zotero/storage/WPUJI978/e2018995118.html:text/html},
}

@article{yang_towards_2020,
	title = {Towards improved social distancing guidelines: {Space} and time dependence of virus transmission from speech-driven aerosol transport between two individuals},
	volume = {5},
		shorttitle = {Towards improved social distancing guidelines},
	
		language = {en},
	number = {12},
	urldate = {2021-04-27},
	journal = {Physical Review Fluids},
	author = {Yang, Fan and Pahlavan, Amir A. and Mendez, Simon and Abkarian, Manouk and Stone, Howard A.},
	month = dec,
	year = {2020},
	keywords = {\_citation ajoutée},
	pages = {122501},
	file = {Yang et al. - 2020 - Towards improved social distancing guidelines Spa.pdf:/home/florian/Zotero/storage/DZ2MWAA4/Yang et al. - 2020 - Towards improved social distancing guidelines Spa.pdf:application/pdf},
}

@article{vuorinen_modelling_2020,
	title = {Modelling aerosol transport and virus exposure with numerical simulations in relation to {SARS}-{CoV}-2 transmission by inhalation indoors},
	volume = {130},
		abstract = {We provide research findings on the physics of aerosol and droplet dispersion relevant to the hypothesized aerosol transmission of SARS-CoV-2 during the current pandemic. We utilize physics-based modeling at different levels of complexity, along with previous literature on coronaviruses, to investigate the possibility of airborne transmission. The previous literature, our 0D-3D simulations by various physics-based models, and theoretical calculations, indicate that the typical size range of speech and cough originated droplets (d⩽20μm) allows lingering in the air for O(1h) so that they could be inhaled. Consistent with the previous literature, numerical evidence on the rapid drying process of even large droplets, up to sizes O(100μm), into droplet nuclei/aerosols is provided. Based on the literature and the public media sources, we provide evidence that the individuals, who have been tested positive on COVID-19, could have been exposed to aerosols/droplet nuclei by inhaling them in significant numbers e.g. O(100). By 3D scale-resolving computational fluid dynamics (CFD) simulations, we give various examples on the transport and dilution of aerosols (d⩽20μm) over distances O(10m) in generic environments. We study susceptible and infected individuals in generic public places by Monte-Carlo modelling. The developed model takes into account the locally varying aerosol concentration levels which the susceptible accumulate via inhalation. The introduced concept, ’exposure time’ to virus containing aerosols is proposed to complement the traditional ’safety distance’ thinking. We show that the exposure time to inhale O(100) aerosols could range from O(1s) to O(1min) or even to O(1h) depending on the situation. The Monte-Carlo simulations, along with the theory, provide clear quantitative insight to the exposure time in different public indoor environments.},
	language = {en},
	urldate = {2021-04-27},
	journal = {Safety Science},
	author = {Vuorinen, Ville and Aarnio, Mia and Alava, Mikko and Alopaeus, Ville and Atanasova, Nina and Auvinen, Mikko and Balasubramanian, Nallannan and Bordbar, Hadi and Erästö, Panu and Grande, Rafael and Hayward, Nick and Hellsten, Antti and Hostikka, Simo and Hokkanen, Jyrki and Kaario, Ossi and Karvinen, Aku and Kivistö, Ilkka and Korhonen, Marko and Kosonen, Risto and Kuusela, Janne and Lestinen, Sami and Laurila, Erkki and Nieminen, Heikki J. and Peltonen, Petteri and Pokki, Juho and Puisto, Antti and Råback, Peter and Salmenjoki, Henri and Sironen, Tarja and Österberg, Monika},
	month = oct,
	year = {2020},
	keywords = {Condensed Matter - Soft Condensed Matter, Physics - Fluid Dynamics, Physics - Medical Physics, COVID-19, Physics - Physics and Society, \_citation ajoutée, SARS-CoV-2, Virus, Aerosol, Airborne transmission, CFD, coughing, Droplet, Large-Eddy Simulation, Monte-Carlo},
	pages = {104866},
	file = {Vuorinen et al. - 2020 - Modelling aerosol transport and virus exposure wit.pdf:/home/florian/Zotero/storage/XFL6XPLS/Vuorinen et al. - 2020 - Modelling aerosol transport and virus exposure wit.pdf:application/pdf;Vuorinen et al. - 2020 - Modelling aerosol transport and virus exposure wit.pdf:/home/florian/Zotero/storage/NE8A5CKZ/Vuorinen et al. - 2020 - Modelling aerosol transport and virus exposure wit.pdf:application/pdf;Vuorinen et al. - 2020 - Modelling aerosol transport and virus exposure wit.pdf:/home/florian/Zotero/storage/TGMWEXDW/Vuorinen et al. - 2020 - Modelling aerosol transport and virus exposure wit.pdf:application/pdf;ScienceDirect Full Text PDF:/home/florian/Zotero/storage/K529999D/Vuorinen et al. - 2020 - Modelling aerosol transport and virus exposure wit.pdf:application/pdf;ScienceDirect Snapshot:/home/florian/Zotero/storage/HHDWK3BP/S0925753520302630.html:text/html},
}

@article{mizumoto_transmission_2020,
	title = {Transmission potential of the novel coronavirus ({COVID}-19) onboard the diamond {Princess} {Cruises} {Ship}, 2020},
	volume = {5},
		abstract = {An outbreak of COVID-19 developed aboard the Princess Cruises Ship during January–February 2020. Using mathematical modeling and time-series incidence data describing the trajectory of the outbreak among passengers and crew members, we characterize how the transmission potential varied over the course of the outbreak. Our estimate of the mean reproduction number in the confined setting reached values as high as {\textasciitilde}11, which is higher than mean estimates reported from community-level transmission dynamics in China and Singapore (approximate range: 1.1–7). Our findings suggest that Rt decreased substantially compared to values during the early phase after the Japanese government implemented an enhanced quarantine control. Most recent estimates of Rt reached values largely below the epidemic threshold, indicating that a secondary outbreak of the novel coronavirus was unlikely to occur aboard the Diamond Princess Ship.},
	language = {en},
	urldate = {2021-04-27},
	journal = {Infectious Disease Modelling},
	author = {Mizumoto, Kenji and Chowell, Gerardo},
	month = jan,
	year = {2020},
	keywords = {\_citation ajoutée, Confined settings, Corona, Cruise, Epidemic, Next generation matrix},
	pages = {264--270},
	file = {ScienceDirect Full Text PDF:/home/florian/Zotero/storage/SAIGI2KJ/Mizumoto et Chowell - 2020 - Transmission potential of the novel coronavirus (C.pdf:application/pdf;ScienceDirect Snapshot:/home/florian/Zotero/storage/LJGUW5ZW/S2468042720300063.html:text/html},
}

@article{mizumoto_estimating_2020,
	title = {Estimating the asymptomatic proportion of coronavirus disease 2019 ({COVID}-19) cases on board the {Diamond} {Princess} cruise ship, {Yokohama}, {Japan}, 2020},
	volume = {25},
		abstract = {On 5 February 2020, in Yokohama, Japan, a cruise ship hosting 3,711 people underwent a 2-week quarantine after a former passenger was found with COVID-19 post-disembarking. As at 20 February, 634 persons on board tested positive for the causative virus. We conducted statistical modelling to derive the delay-adjusted asymptomatic proportion of infections, along with the infections’ timeline. The estimated asymptomatic proportion was 17.9\% (95\% credible interval (CrI): 15.5–20.2\%). Most infections occurred before the quarantine start.},
	language = {en},
	number = {10},
	urldate = {2021-04-27},
	journal = {Eurosurveillance},
	author = {Mizumoto, Kenji and Kagaya, Katsushi and Zarebski, Alexander and Chowell, Gerardo},
	month = mar,
	year = {2020},
	
	keywords = {\_citation ajoutée},
	pages = {2000180},
	file = {Texte intégral:/home/florian/Zotero/storage/329PNKUZ/Mizumoto et al. - 2020 - Estimating the asymptomatic proportion of coronavi.pdf:application/pdf;Snapshot:/home/florian/Zotero/storage/3KTAEXVE/1560-7917.ES.2020.25.10.2000180.html:text/html},
}

@article{bazant_beyond_2021,
	title = {Beyond {Six} {Feet}: {A} {Guideline} to {Limit} {Indoor} {Airborne} {Transmission} of {COVID}-19},
	
		abstract = {The current revival of the world’s economy is being predicated on social distancing, specifically the Six-Foot Rule, a guideline that offers little protection from pathogen-bearing aerosol droplets sufficiently small to be continuously mixed through an indoor space. The importance of airborne transmission of COVID-19 is now widely recognized. While tools for risk assessment have recently been developed, no safety guideline has been proposed to protect against it. We here build upon models of airborne disease transmission in order to derive an indoor safety guideline that would impose an upper bound on the “cumulative exposure time”, the product of the number of occupants and their time in an enclosed space. We demonstrate how this bound depends on the rates of ventilation and air filtration, dimensions of the room, breathing rate, respiratory activity and face-mask use of its occupants, and infectiousness of the respiratory aerosols. By synthesizing available data from the best characterized indoor spreading events with respiratory drop-size distributions, we estimate an infectious dose on the order of ten aerosol-borne virions. The new virus is thus inferred to be an order of magnitude more infectious than its forerunner (SARS-CoV), consistent with the pandemic status achieved by COVID-19. Case studies are presented for class-rooms and nursing homes, and a spreadsheet and online app are provided to facilitate use of our guideline. Implications for contact tracing and quarantining are considered, appropriate caveats enumerated. Particular consideration is given to respiratory jets, which may substantially elevate risk when face masks are not worn.Competing Interest StatementThe authors have declared no competing interest.Funding StatementNo external funding was received.Author DeclarationsI confirm all relevant ethical guidelines have been followed, and any necessary IRB and/or ethics committee approvals have been obtained.YesThe details of the IRB/oversight body that provided approval or exemption for the research described are given below:We confirm that all ethical guidelines have been followed.All necessary patient/participant consent has been obtained and the appropriate institutional forms have been archived.YesI understand that all clinical trials and any other prospective interventional studies must be registered with an ICMJE-approved registry, such as ClinicalTrials.gov. I confirm that any such study reported in the manuscript has been registered and the trial registration ID is provided (note: if posting a prospective study registered retrospectively, please provide a statement in the trial ID field explaining why the study was not registered in advance).YesI have followed all appropriate research reporting guidelines and uploaded the relevant EQUATOR Network research reporting checklist(s) and other pertinent material as supplementary files, if applicable.YesAn Excel spreadsheet is provided as a supplementary file to calculate our COVID-19 safety guideline for a specific indoor space. Expiratory aerosol droplet size distributions were taken from the cited literature, as either provided by the authors (Asadi et al, 2020) or digitally scanned from published figures (Morawska et al, 2009). http://www.mit.edu/{\textasciitilde}bazant/COVID-19 https://indoor-covid-safety.herokuapp.com},
	journal = {medRxiv},
	author = {Bazant, Martin Z. and Bush, John W. M.},
	month = jan,
	year = {2021},
	keywords = {\_citation ajoutée},
	pages = {2020.08.26.20182824},
	file = {Texte intégral:/home/florian/Zotero/storage/AMQAUBJ7/Bazant et Bush - 2021 - Beyond Six Feet A Guideline to Limit Indoor Airbo.pdf:application/pdf},
}

@techreport{centre_depidemiologie_et_de_sante_publique_des_armees_investigation_2020,
	address = {Paris},
	title = {Investigation de l’épidémie de {COVID}-19 au sein du {Groupe} {Aéronaval}},
	
	number = {929/ARM/SSA/CESPA},
	institution = {Service de santé des armées},
	author = {{Centre d’épidémiologie et de santé publique des armées}},
	month = may,
	year = {2020},
	keywords = {\_citation ajoutée},
	file = {20200405_929_ARM_SSA_CESPA_rapport_epidemie_covid19_Gan_VEXP.pdf:/home/florian/Zotero/storage/K6IKJVZI/20200405_929_ARM_SSA_CESPA_rapport_epidemie_covid19_Gan_VEXP.pdf:application/pdf},
}

@article{oksanen_healthcare_2020,
	title = {Healthcare workers’ high {COVID}-19 infection rate: the source of infections and potential for respirators and surgical masks to reduce occupational infections},
	copyright = { 2020, Posted by Cold Spring Harbor Laboratory. This pre-print is available under a Creative Commons License (Attribution 4.0 International), CC BY 4.0, as described at http://creativecommons.org/licenses/by/4.0/},
	shorttitle = {Healthcare workers’ high {COVID}-19 infection rate},
	
		abstract = {{\textless}h3{\textgreater}Abstract{\textless}/h3{\textgreater} {\textless}h3{\textgreater}Objective{\textless}/h3{\textgreater} {\textless}p{\textgreater}To analyse the work-related exposure to SARS-CoV-2 and trace the source of COVID-19 infections in tertiary hospitals’ healthcare workers in light of the used PPE and their ability to maintain social distances and follow governmental restrictions.{\textless}/p{\textgreater}{\textless}h3{\textgreater}Design{\textless}/h3{\textgreater} {\textless}p{\textgreater}Cross-sectional study{\textless}/p{\textgreater}{\textless}h3{\textgreater}Setting{\textless}/h3{\textgreater} {\textless}p{\textgreater}Tertiary hospitals in Uusimaa region, Finland{\textless}/p{\textgreater}{\textless}h3{\textgreater}Participants{\textless}/h3{\textgreater} {\textless}p{\textgreater}Of 1072 enrolled, 866 HCWs (588 nurses, 170 doctors and 108 laboratory and medical imaging nurses) from the Helsinki University Hospital completed the questionnaire by July 15$^{\textrm{th}}$, 2020. The average age of participants was 42.4 years and 772 (89.0\%) were women. The participants answered a detailed questionnaire of their PPE usage, ability to follow safety restrictions, exposure to COVID-19, the source of potential COVID-19 infection and both mental and physical symptoms during the first wave of COVID-19 in Finland.{\textless}/p{\textgreater}{\textless}h3{\textgreater}Main outcome measures{\textless}/h3{\textgreater} {\textless}p{\textgreater}All participants with COVID-19 symptoms were tested with either RT-PCR or antibody tests. The infections were traced and categorised based on the location and source of infection. The possibility to maintain social distance and PPE usage during exposure were analyzed.{\textless}/p{\textgreater}{\textless}h3{\textgreater}Results{\textless}/h3{\textgreater} {\textless}p{\textgreater}Of the HCWs that participated, 41 (4.7\%) tested positive for SARS-CoV-2, marking a substantially higher infection rate than that of the general population (0.3\%); 22 (53.6\%) of infections were confirmed or likely occupational, including 7 (31.8\%) from colleagues. Additionally, 5 (26.3\%) of other infections were from colleagues outside the working facilities. 14 (63.6\%) of occupational infections occurred while using a surgical mask. No occupational infections were found while using an FFP2/3 respirator and aerosol precautions while treating suspected or confirmed COVID-19 patients.{\textless}/p{\textgreater}{\textless}h3{\textgreater}Conclusions{\textless}/h3{\textgreater} {\textless}p{\textgreater}While treating suspected or confirmed COVID-19 patients, HCWs should wear an FFP2/3 respirator and recommended PPE. Maintaining safety distances in the workplace and controlling infections between HCWs should be priorities to ensure safe working conditions.{\textless}/p{\textgreater}},
	language = {en},
	urldate = {2021-04-28},
	journal = {medRxiv},
	author = {Oksanen, Lotta-Maria A. H. and Sanmark, Enni and Oksanen, Sampo A. and Anttila, Veli-Jukka and Paterno, Jussi J. and Lappalainen, Maija and Lehtonen, Lasse and Geneid, Ahmed},
	month = aug,
	year = {2020},
	
	keywords = {\_citation ajoutée},
	pages = {2020.08.17.20176842},
	file = {Full Text PDF:/home/florian/Zotero/storage/YB4VJZE6/Oksanen et al. - 2020 - Healthcare workers’ high COVID-19 infection rate .pdf:application/pdf;Snapshot:/home/florian/Zotero/storage/95KK3G82/2020.08.17.20176842v1.html:text/html},
}

@misc{noauthor_coronavirus_nodate,
	title = {{CORONAVIRUS}. « À {Mulhouse}, on est en phase 3 », selon le médecin {Patrick} {Vogt}},
	
	abstract = {Médecin généraliste à Mulhouse et médecin régulateur au Samu, Patrick Vogt s’étonne de la communication a minima de l’Agence régionale de santé et de ...},
	language = {FR-fr},
	urldate = {2021-04-28},
	file = {Snapshot:/home/florian/Zotero/storage/BZD66B6E/a-mulhouse-on-est-en-phase-3-ezje.html:text/html},
}

@article{konda_aerosol_2020,
	title = {Aerosol {Filtration} {Efficiency} of {Common} {Fabrics} {Used} in {Respiratory} {Cloth} {Masks}},
	volume = {14},
		abstract = {The emergence of a pandemic affecting the respiratory system can result in a significant demand for face masks. This includes the use of cloth masks by large sections of the public, as can be seen during the current global spread of COVID-19. However, there is limited knowledge available on the performance of various commonly available fabrics used in cloth masks. Importantly, there is a need to evaluate filtration efficiencies as a function of aerosol particulate sizes in the 10 nm to 10 μm range, which is particularly relevant for respiratory virus transmission. We have carried out these studies for several common fabrics including cotton, silk, chiffon, flannel, various synthetics, and their combinations. Although the filtration efficiencies for various fabrics when a single layer was used ranged from 5 to 80\% and 5 to 95\% for particle sizes of {\textless}300 nm and {\textgreater}300 nm, respectively, the efficiencies improved when multiple layers were used and when using a specific combination of different fabrics. Filtration efficiencies of the hybrids (such as cotton–silk, cotton–chiffon, cotton–flannel) was {\textgreater}80\% (for particles {\textless}300 nm) and {\textgreater}90\% (for particles {\textgreater}300 nm). We speculate that the enhanced performance of the hybrids is likely due to the combined effect of mechanical and electrostatic-based filtration. Cotton, the most widely used material for cloth masks performs better at higher weave densities (i.e., thread count) and can make a significant difference in filtration efficiencies. Our studies also imply that gaps (as caused by an improper fit of the mask) can result in over a 60\% decrease in the filtration efficiency, implying the need for future cloth mask design studies to take into account issues of “fit” and leakage, while allowing the exhaled air to vent efficiently. Overall, we find that combinations of various commonly available fabrics used in cloth masks can potentially provide significant protection against the transmission of aerosol particles.},
	number = {5},
	urldate = {2021-04-28},
	journal = {ACS Nano},
	author = {Konda, Abhiteja and Prakash, Abhinav and Moss, Gregory A. and Schmoldt, Michael and Grant, Gregory D. and Guha, Supratik},
	month = may,
	year = {2020},
	
	pages = {6339--6347},
	file = {Full Text PDF:/home/florian/Zotero/storage/JI6SQ8J5/Konda et al. - 2020 - Aerosol Filtration Efficiency of Common Fabrics Us.pdf:application/pdf;ACS Full Text Snapshot:/home/florian/Zotero/storage/PBZR5BV9/acsnano.html:text/html},
}

@article{faria_genomics_2021,
	title = {Genomics and epidemiology of the {P}.1 {SARS}-{CoV}-2 lineage in {Manaus}, {Brazil}},
	copyright = {Copyright  2021, American Association for the Advancement of Science},
		abstract = {Cases of SARS-CoV-2 infection in Manaus, Brazil, resurged in late 2020, despite previously high levels of infection. Genome sequencing of viruses sampled in Manaus between November 2020 and January 2021 revealed the emergence and circulation of a novel SARS-CoV-2 variant of concern. Lineage P.1, acquired 17 mutations, including a trio in the spike protein (K417T, E484K and N501Y) associated with increased binding to the human ACE2 receptor. Molecular clock analysis shows that P.1 emergence occurred around mid-November 2020 and was preceded by a period of faster molecular evolution. Using a two-category dynamical model that integrates genomic and mortality data, we estimate that P.1 may be 1.7–2.4-fold more transmissible, and that previous (non-P.1) infection provides 54–79\% of the protection against infection with P.1 that it provides against non-P.1 lineages. Enhanced global genomic surveillance of variants of concern, which may exhibit increased transmissibility and/or immune evasion, is critical to accelerate pandemic responsiveness.},
	language = {en},
	urldate = {2021-04-28},
	journal = {Science},
	author = {Faria, Nuno R. and Mellan, Thomas A. and Whittaker, Charles and Claro, Ingra M. and Candido, Darlan da S. and Mishra, Swapnil and Crispim, Myuki A. E. and Sales, Flavia C. S. and Hawryluk, Iwona and McCrone, John T. and Hulswit, Ruben J. G. and Franco, Lucas A. M. and Ramundo, Mariana S. and Jesus, Jaqueline G. de and Andrade, Pamela S. and Coletti, Thais M. and Ferreira, Giulia M. and Silva, Camila A. M. and Manuli, Erika R. and Pereira, Rafael H. M. and Peixoto, Pedro S. and Kraemer, Moritz U. G. and Gaburo, Nelson and Camilo, Cecilia da C. and Hoeltgebaum, Henrique and Souza, William M. and Rocha, Esmenia C. and Souza, Leandro M. de and Pinho, Mariana C. de and Araujo, Leonardo J. T. and Malta, Frederico S. V. and Lima, Aline B. de and Silva, Joice do P. and Zauli, Danielle A. G. and Ferreira, Alessandro C. de S. and Schnekenberg, Ricardo P. and Laydon, Daniel J. and Walker, Patrick G. T. and Schlüter, Hannah M. and Santos, Ana L. P. dos and Vidal, Maria S. and Caro, Valentina S. Del and Filho, Rosinaldo M. F. and Santos, Helem M. dos and Aguiar, Renato S. and Proença-Modena, José L. and Nelson, Bruce and Hay, James A. and Monod, Mélodie and Miscouridou, Xenia and Coupland, Helen and Sonabend, Raphael and Vollmer, Michaela and Gandy, Axel and Prete, Carlos A. and Nascimento, Vitor H. and Suchard, Marc A. and Bowden, Thomas A. and Pond, Sergei L. K. and Wu, Chieh-Hsi and Ratmann, Oliver and Ferguson, Neil M. and Dye, Christopher and Loman, Nick J. and Lemey, Philippe and Rambaut, Andrew and Fraiji, Nelson A. and Carvalho, Maria do P. S. S. and Pybus, Oliver G. and Flaxman, Seth and Bhatt, Samir and Sabino, Ester C.},
	month = apr,
	year = {2021},
	pmid = {33853970},
	keywords = {\_citation ajoutée},
	file = {Snapshot:/home/florian/Zotero/storage/SGMIWED7/science.html:text/html;Full Text PDF:/home/florian/Zotero/storage/N8YKI838/Faria et al. - 2021 - Genomics and epidemiology of the P.1 SARS-CoV-2 li.pdf:application/pdf},
}

@techreport{illuminating_engineering_society_ies_2020,
	address = {New York (NY)},
	title = {{IES} committee report: {Germicidal} {Ultraviolet} ({GUV}) – frequently asked questions},
	
	number = {IES CR-2-20-V1},
	urldate = {2021-04-28},
	institution = {IES},
	author = {{Illuminating Engineering Society}},
	month = may,
	year = {2020},
	pages = {24},
	file = {Illuminating Engineering Society - IES committee report Germicidal Ultraviolet (GUV).pdf:/home/florian/Zotero/storage/2NU3U5M5/Illuminating Engineering Society - IES committee report Germicidal Ultraviolet (GUV).pdf:application/pdf},
}


@article{wierzbicki_effect_2021,
	title = {Effect of receptors on the resonant and transient harmonic vibrations of {Coronavirus}},
	volume = {150},
		abstract = {The paper is concerned with the vibration characteristics of the Coronavirus family. There are some 25–100 receptors, commonly called spikes protruding from the envelope shell of the virus. Spikes, resembling the shape of a hot air balloon, may have a total mass similar to the mass of the lipid bi-layer shell. The lipid proteins of the virus are treated as homogeneous elastic material and the problem is formulated as the interaction of thin elastic shell with discrete masses, modeled as short conical cross-sectional beams. The system is subjected to ultrasonic excitation. Using the methods of structural acoustics, it is shown that the scattered pressure is very small and the pressure on the viral shell is simply the incident pressure. The modal analysis is performed for a bare shell, a single spike, and the spike-decorated shell. The predicted vibration frequencies and modes are shown to compare well with the newly derived closed-form solutions for a single spike and existing analytical solutions for thin shells. The fully nonlinear dynamic simulation of the transient response revealed the true character of the complex interaction between local vibration of spikes and global vibration of the multi-degree-of-freedom system. It was shown that harmonic vibration at or below the lowest resonant modes can excite large amplitude vibration of spikes. The associated maximum principal strain in a spike can reach large values in a fraction of a millisecond. Implications for possible tearing off spikes from the shell are discussed. Another important result is that after a finite number of cycles, the shell buckles and collapses, developing internal contacts and folds with large curvatures and strains exceeding 10\%. For the geometry and elastic properties of the SARS-CoV-2 virus, these effects are present in the range of frequencies close to the ones used for medical ultrasound diagnostics.},
	urldate = {2021-04-28},
	journal = {Journal of the Mechanics and Physics of Solids},
	author = {Wierzbicki, Tomasz and Li, Wei and Liu, Yuming and Zhu, Juner},
	month = may,
	year = {2021},
	pmid = {33623172},
	pmcid = {PMC7890278},
	pages = {104369},
	file = {PubMed Central Full Text PDF:/home/florian/Zotero/storage/7AAYDI2T/Wierzbicki et al. - 2021 - Effect of receptors on the resonant and transient .pdf:application/pdf},
}
%%%%%%%%%%%%%%%%%%%%%%%%%%%%%%%%%% stability et UV
@article{fears_persistence_2020,
	title = {Persistence of severe acute respiratory syndrome coronavirus 2 in aerosol suspensions},
	volume = {26},
	number = {9},
	journal = {Emerging infectious diseases},
	author = {Fears, Alyssa C and Klimstra, William B and Duprex, Paul and Hartman, Amy and Weaver, Scott C and Plante, Kenneth S and Mirchandani, Divya and Plante, Jessica Ann and Aguilar, Patricia V and Fernández, Diana},
	year = {2020},
	
	pages = {2168},
	file = {Full Text PDF:/home/florian/Zotero/storage/XC398TV6/Fears et al. - Persistence of Severe Acute Respiratory Syndrome C.pdf:application/pdf;Snapshot:/home/florian/Zotero/storage/T6YQUWMK/20-1806_article.html:text/html},
}

@article{lednicky_viable_2020,
	title = {Viable {SARS}-{CoV}-2 in the air of a hospital room with {COVID}-19 patients},
	volume = {100},
		abstract = {{\textless}h2{\textgreater}Abstract{\textless}/h2{\textgreater}{\textless}h3{\textgreater}Objectives{\textless}/h3{\textgreater}{\textless}p{\textgreater}Because the detection of SARS-CoV-2 RNA in aerosols but failure to isolate viable (infectious) virus are commonly reported, there is substantial controversy whether severe acute respiratory syndrome coronavirus 2 (SARS-CoV-2) can be transmitted through aerosols. This conundrum occurs because common air samplers can inactivate virions through their harsh collection processes. We sought to resolve the question whether viable SARS-CoV-2 can occur in aerosols using VIVAS air samplers that operate on a gentle water vapor condensation principle.{\textless}/p{\textgreater}{\textless}h3{\textgreater}Methods{\textless}/h3{\textgreater}{\textless}p{\textgreater}Air samples collected in the hospital room of two coronavirus disease-2019 (COVID-19) patients, one ready for discharge and the other newly admitted, were subjected to RT-qPCR and virus culture. The genomes of the SARS-CoV-2 collected from the air and isolated in cell culture were sequenced.{\textless}/p{\textgreater}{\textless}h3{\textgreater}Results{\textless}/h3{\textgreater}{\textless}p{\textgreater}Viable SARS-CoV-2 was isolated from air samples collected 2 to 4.8 m away from the patients. The genome sequence of the SARS-CoV-2 strain isolated from the material collected by the air samplers was identical to that isolated from the newly admitted patient. Estimates of viable viral concentrations ranged from 6 to 74 TCID$_{\textrm{50}}$ units/L of air.{\textless}/p{\textgreater}{\textless}h3{\textgreater}Conclusions{\textless}/h3{\textgreater}{\textless}p{\textgreater}Patients with respiratory manifestations of COVID-19 produce aerosols in the absence of aerosol-generating procedures that contain viable SARS-CoV-2, and these aerosols may serve as a source of transmission of the virus.{\textless}/p{\textgreater}},
	language = {English},
	urldate = {2021-04-28},
	journal = {International Journal of Infectious Diseases},
	author = {Lednicky, John A. and Lauzardo, Michael and Fan, Z. Hugh and Jutla, Antarpreet and Tilly, Trevor B. and Gangwar, Mayank and Usmani, Moiz and Shankar, Sripriya Nannu and Mohamed, Karim and Eiguren-Fernandez, Arantza and Stephenson, Caroline J. and Alam, Md Mahbubul and Elbadry, Maha A. and Loeb, Julia C. and Subramaniam, Kuttichantran and Waltzek, Thomas B. and Cherabuddi, Kartikeya and Morris, J. Glenn and Wu, Chang-Yu},
	month = nov,
	year = {2020},
	pmid = {32949774},
	
	pages = {476--482},
	file = {Full Text PDF:/home/florian/Zotero/storage/GM64WX8L/Lednicky et al. - 2020 - Viable SARS-CoV-2 in the air of a hospital room wi.pdf:application/pdf;Snapshot:/home/florian/Zotero/storage/MUC2TGY4/fulltext.html:text/html},
}

@article{doremalen_aerosol_2020,
	title = {Aerosol and {Surface} {Stability} of {SARS}-{CoV}-2 as {Compared} with {SARS}-{CoV}-1},
	copyright = {Copyright  2020 Massachusetts Medical Society. All rights reserved.},
	
		abstract = {Correspondence from The New England Journal of Medicine — Aerosol and Surface Stability of SARS-CoV-2 as Compared with SARS-CoV-1},
	language = {en},
	number = {382},
	urldate = {2021-04-28},
	journal = {New England Journal of Medicine},
	author = {Doremalen, Neeltje van and Bushmaker, Trenton and Morris, Dylan H. and Holbrook, Myndi G. and Gamble, Amandine and Williamson, Brandi N. and Tamin, Azaibi and Harcourt, Jennifer L. and Thornburg, Natalie J. and Gerber, Susan I. and Lloyd-Smith, James O. and Wit, Emmie de and Munster, Vincent J.},
	month = mar,
	year = {2020},
	pages = {1564--1567},
	file = {Texte intégral:/home/florian/Zotero/storage/JVVCP225/Doremalen et al. - 2020 - Aerosol and Surface Stability of SARS-CoV-2 as Com.pdf:application/pdf;Snapshot:/home/florian/Zotero/storage/SZSQ9GK9/NEJMc2004973.html:text/html},
}

@article{duan_stability_2003,
	title = {Stability of {SARS} coronavirus in human specimens and environment and its sensitivity to heating and {UV} irradiation},
	volume = {16},
		abstract = {OBJECTIVE: The causal agent for SARS is considered as a novel coronavirus that has never been described both in human and animals previously. The stability of SARS coronavirus in human specimens and in environments was studied.
METHODS: Using a SARS coronavirus strain CoV-P9, which was isolated from pharyngeal swab of a probable SARS case in Beijing, its stability in mimic human specimens and in mimic environment including surfaces of commonly used materials or in household conditions, as well as its resistance to temperature and UV irradiation were analyzed. A total of 10(6) TCID50 viruses were placed in each tested condition, and changes of the viral infectivity in samples after treatments were measured by evaluating cytopathic effect (CPE) in cell line Vero-E6 at 48 h after infection.
RESULTS: The results showed that SARS coronavirus in the testing condition could survive in serum, 1:20 diluted sputum and feces for at least 96 h, whereas it could remain alive in urine for at least 72 h with a low level of infectivity. The survival abilities on the surfaces of eight different materials and in water were quite comparable, revealing reduction of infectivity after 72 to 96 h exposure. Viruses stayed stable at 4 degrees C, at room temperature (20 degrees C) and at 37 degrees C for at least 2 h without remarkable change in the infectious ability in cells, but were converted to be non-infectious after 90-, 60- and 30-min exposure at 56 degrees C, at 67 degrees C and at 75 degrees C, respectively. Irradiation of UV for 60 min on the virus in culture medium resulted in the destruction of viral infectivity at an undetectable level.
CONCLUSION: The survival ability of SARS coronavirus in human specimens and in environments seems to be relatively strong. Heating and UV irradiation can efficiently eliminate the viral infectivity.},
	language = {eng},
	number = {3},
	journal = {Biomedical and environmental sciences: BES},
	author = {Duan, Shu-Ming and Zhao, Xin-Sheng and Wen, Rui-Fu and Huang, Jing-Jing and Pi, Guo-Hua and Zhang, Su-Xiang and Han, Jun and Bi, Sheng-Li and Ruan, Li and Dong, Xiao-Ping and {SARS Research Team}},
	month = sep,
	year = {2003},
	pmid = {14631830},
	keywords = {Environment, Hot Temperature, Humans, Pharynx, SARS Virus, Survival Analysis, Ultraviolet Rays},
	pages = {246--255},
}

@book{kowalski_ultraviolet_2010,
	title = {Ultraviolet germicidal irradiation handbook: {UVGI} for air and surface disinfection},
	isbn = {3-642-01999-4},
	publisher = {Springer science \& business media},
	author = {Kowalski, Wladyslaw},
	year = {2010},
}

@article{simmons_deactivation_2021,
	title = {Deactivation of {SARS}-{CoV}-2 with pulsed-xenon ultraviolet light: {Implications} for environmental {COVID}-19 control},
	volume = {42},
		shorttitle = {Deactivation of {SARS}-{CoV}-2 with pulsed-xenon ultraviolet light},
	
		abstract = {Objectives:
Prolonged survival of severe acute respiratory syndrome coronavirus 2 (SARS-CoV-2) on environmental surfaces and personal protective equipment may lead to these surfaces transmitting this pathogen to others. We sought to determine the effectiveness of a pulsed-xenon ultraviolet (PX-UV) disinfection system in reducing the load of SARS-CoV-2 on hard surfaces and N95 respirators.


Methods:
Chamber slides and N95 respirator material were directly inoculated with SARS-CoV-2 and were exposed to different durations of PX-UV.


Results:
For hard surfaces, disinfection for 1, 2, and 5 minutes resulted in 3.53 log10, {\textgreater}4.54 log10, and {\textgreater}4.12 log10 reductions in viral load, respectively. For N95 respirators, disinfection for 5 minutes resulted in {\textgreater}4.79 log10 reduction in viral load. PX-UV significantly reduced SARS-CoV-2 on hard surfaces and N95 respirators.


Conclusion:
With the potential to rapidly disinfectant environmental surfaces and N95 respirators, PX-UV devices are a promising technology to reduce environmental and personal protective equipment bioburden and to enhance both healthcare worker and patient safety by reducing the risk of exposure to SARS-CoV-2.},
	language = {en},
	number = {2},
	urldate = {2021-04-28},
	journal = {Infection Control \& Hospital Epidemiology},
	author = {Simmons, Sarah E. and Carrion, Ricardo and Alfson, Kendra J. and Staples, Hilary M. and Jinadatha, Chetan and Jarvis, William R. and Sampathkumar, Priya and Chemaly, Roy F. and Khawaja, Fareed and Povroznik, Mark and Jackson, Stephanie and Kaye, Keith S. and Rodriguez, Robert M. and Stibich, Mark A.},
	month = feb,
	year = {2021},
	
	pages = {127--130},
	file = {Full Text PDF:/home/florian/Zotero/storage/IZABA3FL/Simmons et al. - 2021 - Deactivation of SARS-CoV-2 with pulsed-xenon ultra.pdf:application/pdf;Snapshot:/home/florian/Zotero/storage/QW7VNY7T/AD5CF52419E27E86E0114059FBA78D4C.html:text/html},
}

@article{raeiszadeh_critical_2020,
	title = {A {Critical} {Review} on {Ultraviolet} {Disinfection} {Systems} against {COVID}-19 {Outbreak}: {Applicability}, {Validation}, and {Safety} {Considerations}},
	volume = {7},
	shorttitle = {A {Critical} {Review} on {Ultraviolet} {Disinfection} {Systems} against {COVID}-19 {Outbreak}},
	
		abstract = {The global health-threatening crisis from the COVID-19 pandemic, caused by the severe acute respiratory syndrome coronavirus 2 (SARS-CoV-2), highlights the scientific and engineering potentials of applying ultraviolet (UV) disinfection technologies for biocontaminated air and surfaces as the major media for disease transmission. Nowadays, various environmental public settings worldwide, from hospitals and health care facilities to shopping malls and airports, are considering implementation of UV disinfection devices for disinfection of frequently touched surfaces and circulating air streams. Moreover, the general public utilizes UV sterilization devices for various surfaces, from doorknobs and keypads to personal protective equipment, or air purification devices with an integrated UV disinfection technology. However, limited understanding of critical UV disinfection aspects can lead to improper use of this promising technology. In this work, fundamentals of UV disinfection phenomena are addressed; furthermore, the essential parameters and protocols to guarantee the efficacy of the UV sterilization process in a human-safe manner are systematically elaborated. In addition, the latest updates from the open literature on UV dose requirements for incremental log removal of SARS-CoV-2 are reviewed remarking the advancements and existing knowledge gaps. This study, along with the provided illustrations, will play an essential role in the design and fabrication of effective, reliable, and safe UV disinfection systems applicable to preventing viral contagion in the current COVID-19 pandemic, as well as potential future epidemics.},
	number = {11},
	urldate = {2021-04-28},
	journal = {ACS Photonics},
	author = {Raeiszadeh, Milad and Adeli, Babak},
	month = nov,
	year = {2020},
	
	pages = {2941--2951},
	file = {Full Text PDF:/home/florian/Zotero/storage/A7Y2396X/Raeiszadeh et Adeli - 2020 - A Critical Review on Ultraviolet Disinfection Syst.pdf:application/pdf;ACS Full Text Snapshot:/home/florian/Zotero/storage/IU5Y44ZE/acsphotonics.html:text/html},
}

@article{biasin_uv-c_2021,
	title = {{UV}-{C} irradiation is highly effective in inactivating {SARS}-{CoV}-2 replication},
	copyright = { 2021, Posted by Cold Spring Harbor Laboratory. This pre-print is available under a Creative Commons License (Attribution-NoDerivs 4.0 International), CC BY-ND 4.0, as described at http://creativecommons.org/licenses/by-nd/4.0/},
	
		abstract = {{\textless}p{\textgreater}The potential virucidal effects of UV-C irradiation on SARS-CoV-2 were experimentally evaluated for different illumination doses and virus concentrations (1000, 5, 0.05 MOI). At a virus density comparable to that observed in SARS-CoV-2 infection, an UV-C dose of just 3.7 mJ/cm$^{\textrm{2}}$ was sufficient to achieve a more than 3-log inactivation without any sign of viral replication. Moreover, a complete inactivation at all viral concentrations was observed with 16.9 mJ/cm$^{\textrm{2}}$. These results could explain the epidemiological trends of COVID-19 and are important for the development of novel sterilizing methods to contain SARS-CoV-2 infection.{\textless}/p{\textgreater}},
	language = {en},
	urldate = {2021-04-28},
	journal = {medRxiv},
	author = {Biasin, Mara and Bianco, Andrea and Pareschi, Giovanni and Cavalleri, Adalberto and Cavatorta, Claudia and Fenizia, Claudio and Galli, Paola and Lessio, Luigi and Lualdi, Manuela and Tombetti, Enrico and Ambrosi, Alessandro and Redaelli, Edoardo Maria Alberto and Saulle, Irma and Trabattoni, Daria and Zanutta, Alessio and Clerici, Mario},
	month = feb,
	year = {2021},
	
	pages = {2020.06.05.20123463},
	file = {Full Text PDF:/home/florian/Zotero/storage/YSQQ8D9I/Biasin et al. - 2021 - UV-C irradiation is highly effective in inactivati.pdf:application/pdf;Snapshot:/home/florian/Zotero/storage/PJIJH8VM/2020.06.05.html:text/html},
}

@article{houser_ten_2020,
	title = {Ten {Facts} about {UV} {Radiation} and {COVID}-19},
	volume = {16},
		number = {3},
	urldate = {2021-04-28},
	journal = {LEUKOS},
	author = {Houser, Kevin W.},
	month = jul,
	year = {2020},
	keywords = {\_citation ajoutée},
	pages = {177--178},
	file = {Full Text PDF:/home/florian/Zotero/storage/3U2DEQIS/Houser - 2020 - Ten Facts about UV Radiation and COVID-19.pdf:application/pdf;Snapshot:/home/florian/Zotero/storage/H772Z5KL/15502724.2020.html:text/html},
}

@article{blazquez_evaluation_2019,
	title = {Evaluation of the effectiveness of the {SurePure} {Turbulator} ultraviolet-{C} irradiation equipment on inactivation of different enveloped and non-enveloped viruses inoculated in commercially collected liquid animal plasma},
	volume = {14},
		abstract = {The objective of this study was to evaluate the effectiveness of the SurePure Turbulator ultraviolet-C (UV-C, 254 nm wavelength) irradiation equipment on inactivation of different enveloped and non-enveloped viruses in commercially collected liquid animal plasma. Specifically, Pseudorabies virus (PRV), Porcine reproductive and respiratory syndrome virus (PRRSV), Porcine epidemic diarrhea virus (PEDV), Bovine viral diarrhea virus (BVDV), Classical swine fever virus (CSFV), Swine influenza virus (SIV) as enveloped viruses and Porcine parvovirus (PPV), Swine vesicular disease virus (SVDV), Porcine circovirus type 2 (PCV-2) and Senecavirus A (SVA) as non-enveloped viruses, were inoculated in bovine or porcine plasma and subjected to different UV-C irradiation doses (0, 750, 1500, 3000, 6000 and 9000 J/L) using an UV-C device developed for opaque liquid working under turbulent flow. The enveloped viruses tested were inactivated at {\textless} 3000 J/L of UV-C, being the dose needed to inactivate 4 log TCID50 (4D) of 1612 J/L for PRV,1004 J/L for PRRSV, 1953 J/L for PEDV, 1639 J/L for SIV, 1641 J/L for CSFV and 1943 J/L for BVDV. The non-enveloped viruses tended to have higher 4D values: 2161 J/L for PPV, 3223 J/L for SVA and 3708 J/L for SVDV. Because the initial viral concentration was {\textless}4.0 Log for PCV-2, it was not possible to calculate the 4D value for this virus. In conclusion, these results demonstrated that the SurePure Turbulator UV-C treatment system is capable of inactivating significant levels of swine viruses inoculated in commercially collected porcine or bovine plasma. It was concluded that irradiation with UV-C can provide an additional redundant biosafety feature in the manufacturing process of spray-dried animal plasma.},
	language = {en},
	number = {2},
	urldate = {2021-04-28},
	journal = {PLOS ONE},
	author = {Blázquez, Elena and Rodríguez, Carmen and Ródenas, Jesús and Navarro, Núria and Riquelme, Cristina and Rosell, Rosa and Campbell, Joy and Crenshaw, Joe and Segalés, Joaquim and Pujols, Joan and Polo, Javier},
	month = feb,
	year = {2019},
	
	keywords = {\_citation ajoutée, Antibodies, Blood plasma, Diarrhea, Parvoviruses, RNA viruses, SIV, Ultraviolet C, Viral genomics},
	pages = {e0212332},
	file = {Full Text PDF:/home/florian/Zotero/storage/IE3VFXHM/Blázquez et al. - 2019 - Evaluation of the effectiveness of the SurePure Tu.pdf:application/pdf},
}

@article{hesling_ultraviolet_2020,
	title = {Ultraviolet irradiation doses for coronavirus inactivation – review and analysis of coronavirus photoinactivation studies},
	volume = {15},
	copyright = {This is an Open Access article distributed under the terms of the Creative Commons Attribution 4.0 License.},
			abstract = {Hintergrund: Um die weltweite Ausbreitung des SARS-CoV-2 Virus zu verlangsamen, werden geeignete Desinfektionstechniken benötigt. Ultraviolette Strahlung (UV) hat bekanntlich eine antivirale Wirkung, aber Messungen zu benötigten Bestrahlungsdosen für die Inaktivierung von  SARS-CoV-2 sind bisher nicht veröffentlicht worden.Material und Methoden: Coronavirusinaktivierungsexperimente, die in der Vergangenheit durchgeführt wurden, werden herangezogen, um die UV-Bestrahlungsdosis für eine 90\%ige Virusreduktion zu ermitteln. Die durchgeführte Analyse nutzt dabei die Tatsache, dass alle Coronaviren eine ähnliche Struktur und eine vergleichbare RNA-Länge aufweisen.Ergebnisse: Die verfügbaren Daten weisen große Variationen auf, die durch unterschiedliche experimentelle Bedingungen zu erklären sind. Wenn extremere Versuchsbedingungen ausgeschlossen werden, zeigt sich, dass Coronaviren sehr UV-empfindlich sind. Der ermittelte obere Grenzwert für die log-Reduktionsdosis (90\% Reduktion) beträgt ungefähr 10.6 mJ/cm2 (Median), während der wahre Wert vermutlich nur etwa 3.7 mJ/cm2 (Median) beträgt.Schlussfolgerung: Da sich Coronaviren in ihrer Struktur nicht stark unterscheiden, wird auch das neue SARS-CoV-2 Virus – und mögliche zukünftige Mutationen – sehr UV-empfindlich sein, vermutlich sogar so UV-empfindlich, dass etablierte UV-Desinfektionsverfahren das neue SARS-CoV-2 Virus ohne zusätzliche Modifikationen effizient inaktivieren können.},
	language = {engl},
	journal = {GMS Hygiene and Infection Control},
	author = {Heßling, Martin and Hönes, Katharina and Vatter, Petra and Lingenfelder, Christian},
	month = may,
	year = {2020},
	
	keywords = {\_citation ajoutée, coronavirus, Covid-19, disinfection, inactivation, irradiation, MERS-CoV, SARS-CoV, SARS-CoV-2, ultraviolet, UVC},
	pages = {Doc08},
	file = {Snapshot:/home/florian/Zotero/storage/5Q6AKV8B/dgkh000343.html:text/html},
}

@techreport{us_centers_for_disease_control_and_prevention_decontamination_2020,
	address = {Atlanta, GA},
	title = {Decontamination and reuse of filtering facepiece respirators},
	
	abstract = {COVID-19 guidance, tools, and resources for healthcare workers.},
	language = {en-us},
	urldate = {2021-04-28},
	institution = {US Department of Health and Human Services},
	author = {{US Centers for Disease Control {and} Prevention}},
	month = feb,
	year = {2020},
	keywords = {\_citation ajoutée},
	file = {Snapshot:/home/florian/Zotero/storage/U4NBWFDW/decontamination-reuse-respirators.html:text/html},
}

@article{fischer_effectiveness_2020,
	title = {Effectiveness of {N95} respirator decontamination and reuse against {SARS}-{CoV}-2 virus},
	volume = {26},
	number = {9},
	journal = {Emerging infectious diseases},
	author = {Fischer, Robert J and Morris, Dylan H and van Doremalen, Neeltje and Sarchette, Shanda and Matson, M Jeremiah and Bushmaker, Trenton and Yinda, Claude Kwe and Seifert, Stephanie N and Gamble, Amandine and Williamson, Brandi N},
	year = {2020},
	
	pages = {2253},
	file = {Full Text PDF:/home/florian/Zotero/storage/CNFXHRID/Fischer et al. - Effectiveness of N95 Respirator Decontamination an.pdf:application/pdf;Snapshot:/home/florian/Zotero/storage/3IZUFK7S/20-1524_article.html:text/html},
}


@article{ejima_estimation_2021,
	title = {Estimation of the incubation period of {COVID}-19 using viral load data},
	volume = {35},
		abstract = {The incubation period, or the time from infection to symptom onset, of COVID-19 has usually been estimated by using data collected through interviews with cases and their contacts. However, this estimation is influenced by uncertainty in the cases’ recall of exposure time. We propose a novel method that uses viral load data collected over time since hospitalization, hindcasting the timing of infection with a mathematical model for viral dynamics. As an example, we used reported data on viral load for 30 hospitalized patients from multiple countries (Singapore, China, Germany, and Korea) and estimated the incubation period. The median, 2.5, and 97.5 percentiles of the incubation period were 5.85 days (95 \% CI: 5.05, 6.77), 2.65 days (2.04, 3.41), and 12.99 days (9.98, 16.79), respectively, which are comparable to the values estimated in previous studies. Using viral load to estimate the incubation period might be a useful approach, especially when it is impractical to directly observe the infection event.},
	language = {en},
	urldate = {2021-04-29},
	journal = {Epidemics},
	author = {Ejima, Keisuke and Kim, Kwang Su and Ludema, Christina and Bento, Ana I. and Iwanami, Shoya and Fujita, Yasuhisa and Ohashi, Hirofumi and Koizumi, Yoshiki and Watashi, Koichi and Aihara, Kazuyuki and Nishiura, Hiroshi and Iwami, Shingo},
	month = jun,
	year = {2021},
	keywords = {COVID-19, Incubation period, Infectious disease epidemiology, Mathematical model, SARS-CoV-2},
	pages = {100454},
	file = {ScienceDirect Full Text PDF:/home/florian/Zotero/storage/RD99S7MK/Ejima et al. - 2021 - Estimation of the incubation period of COVID-19 us.pdf:application/pdf;ScienceDirect Snapshot:/home/florian/Zotero/storage/9ZTGY5QW/S1755436521000153.html:text/html},
}

%%%%%%%%%%%%%%%%%%%%%%%% bio


@article{zhang_identifying_2020,
	title = {Identifying airborne transmission as the dominant route for the spread of {COVID}-19},
	volume = {117},
		abstract = {Various mitigation measures have been implemented to fight the coronavirus disease 2019 (COVID-19) pandemic, including widely adopted social distancing and mandated face covering. However, assessing the effectiveness of those intervention practices hinges on the understanding of virus transmission, which remains uncertain. Here we show that airborne transmission is highly virulent and represents the dominant route to spread the disease. By analyzing the trend and mitigation measures in Wuhan, China, Italy, and New York City, from January 23 to May 9, 2020, we illustrate that the impacts of mitigation measures are discernable from the trends of the pandemic. Our analysis reveals that the difference with and without mandated face covering represents the determinant in shaping the pandemic trends in the three epicenters. This protective measure alone significantly reduced the number of infections, that is, by over 75,000 in Italy from April 6 to May 9 and over 66,000 in New York City from April 17 to May 9. Other mitigation measures, such as social distancing implemented in the United States, are insufficient by themselves in protecting the public. We conclude that wearing of face masks in public corresponds to the most effective means to prevent interhuman transmission, and this inexpensive practice, in conjunction with simultaneous social distancing, quarantine, and contact tracing, represents the most likely fighting opportunity to stop the COVID-19 pandemic. Our work also highlights the fact that sound science is essential in decision-making for the current and future public health pandemics.},
	number = {26},
	urldate = {2021-04-17},
	journal = {Proceedings of the National Academy of Sciences},
	author = {Zhang, Renyi and Li, Yixin and Zhang, Annie L. and Wang, Yuan and Molina, Mario J.},
	month = jun,
	year = {2020},
	pmid = {32527856},
	keywords = {aerosol, COVID-19, pandemic, public health, virus},
	pages = {14857--14863},
	file = {Texte intégral:/home/florian/Zotero/storage/PKLMNYRR/Zhang et al. - 2020 - Identifying airborne transmission as the dominant .pdf:application/pdf},
}

@article{lewis_is_2020,
	title = {Is the coronavirus airborne? {Experts} can’t agree},
	volume = {580},
		shorttitle = {Is the coronavirus airborne?},
	
		number = {7802},
	urldate = {2021-04-17},
	journal = {Nature},
	author = {Lewis, Dyani},
	month = apr,
	year = {2020},
	pages = {175--175},
	file = {Texte intégral:/home/florian/Zotero/storage/647TYJFQ/Lewis - 2020 - Is the coronavirus airborne Experts can’t agree.pdf:application/pdf},
}

@article{goldman_exaggerated_2020,
	title = {Exaggerated risk of transmission of {COVID}-19 by fomites},
	volume = {20},
		abstract = {A clinically significant risk of severe acute respiratory syndrome coronavirus 2 (SARS-CoV-2) transmission by fomites (inanimate surfaces or objects) has been assumed on the basis of studies that have little resemblance to real-life scenarios.},
	number = {8},
	urldate = {2021-04-17},
	journal = {The Lancet Infectious Diseases},
	author = {Goldman, Emanuel},
	month = aug,
	year = {2020},
	pmid = {32628907},
	pages = {892--893},
	file = {Texte intégral:/home/florian/Zotero/storage/J4EKZIHA/Goldman - 2020 - Exaggerated risk of transmission of COVID-19 by fo.pdf:application/pdf},
}

@article{lewis_covid-19_2021,
	title = {{COVID}-19 rarely spreads through surfaces. {So} why are we still deep cleaning?},
	volume = {590},
	
		abstract = {The coronavirus behind the pandemic can linger on doorknobs and other surfaces, but these aren’t a major source of infection.},
	number = {7844},
	urldate = {2021-04-17},
	journal = {Nature},
	author = {Lewis, Dyani},
	month = jan,
	year = {2021},
	pages = {26--28},
	file = {Texte intégral:/home/florian/Zotero/storage/DHKVGVCB/Lewis - 2021 - COVID-19 rarely spreads through surfaces. So why a.pdf:application/pdf},
}

@article{yao_molecular_2020,
	title = {Molecular {Architecture} of the {SARS}-{CoV}-2 {Virus}},
	volume = {183},
			abstract = {SARS-CoV-2 is an enveloped virus responsible for the COVID-19 pandemic. Despite recent advances in the structural elucidation of SARS-CoV-2 proteins, the detailed architecture of the intact virus remains to be unveiled. Here we report the molecular assembly of the authentic SARS-CoV-2 virus using cryoelectron tomography (cryo-ET) and subtomogram averaging (STA). Native structures of the S proteins in pre- and postfusion conformations were determined to average resolutions of 8.7-11 Å. Compositions of the N-linked glycans from the native spikes were analyzed by mass spectrometry, which revealed overall processing states of the native glycans highly similar to that of the recombinant glycoprotein glycans. The native conformation of the ribonucleoproteins (RNPs) and their higher-order assemblies were revealed. Overall, these characterizations revealed the architecture of the SARS-CoV-2 virus in exceptional detail and shed light on how the virus packs its ∼30-kb-long single-segmented RNA in the ∼80-nm-diameter lumen.},
	number = {3},
	journal = {Cell},
	author = {Yao, Hangping and Song, Yutong and Chen, Yong and Wu, Nanping and Xu, Jialu and Sun, Chujie and Zhang, Jiaxing and Weng, Tianhao and Zhang, Zheyuan and Wu, Zhigang and Cheng, Linfang and Shi, Danrong and Lu, Xiangyun and Lei, Jianlin and Crispin, Max and Shi, Yigong and Li, Lanjuan and Li, Sai},
	month = oct,
	year = {2020},
	pmid = {32979942},
	pmcid = {PMC7474903},
	keywords = {Animals, Betacoronavirus, Chlorocebus aethiops, coronavirus, cryo-electron tomography, cryo-EM, Cryoelectron Microscopy, Humans, Mass Spectrometry, Models, Molecular, Protein Conformation, ribonucleoprotein, SARS-CoV-2, spike glycoprotein, subtomogram averaging, Vero Cells, Viral Proteins, virus assembly, Virus Assembly, Virus Cultivation, virus structure},
	pages = {730--738.e13},
	file = {Texte intégral:/home/florian/Zotero/storage/GV4I7V8R/Yao et al. - 2020 - Molecular Architecture of the SARS-CoV-2 Virus.pdf:application/pdf},
}

@article{snijder_unifying_2020,
	title = {A unifying structural and functional model of the coronavirus replication organelle: {Tracking} down {RNA} synthesis},
	volume = {18},
		shorttitle = {A unifying structural and functional model of the coronavirus replication organelle},
	
		abstract = {Zoonotic coronavirus (CoV) infections, such as those responsible for the current severe acute respiratory syndrome-CoV 2 (SARS-CoV-2) pandemic, cause grave international public health concern. In infected cells, the CoV RNA-synthesizing machinery associates with modified endoplasmic reticulum membranes that are transformed into the viral replication organelle (RO). Although double-membrane vesicles (DMVs) appear to be a pan-CoV RO element, studies to date describe an assortment of additional CoV-induced membrane structures. Despite much speculation, it remains unclear which RO element(s) accommodate viral RNA synthesis. Here we provide detailed 2D and 3D analyses of CoV ROs and show that diverse CoVs essentially induce the same membrane modifications, including the small open double-membrane spherules (DMSs) previously thought to be restricted to gamma- and delta-CoV infections and proposed as sites of replication. Metabolic labeling of newly synthesized viral RNA followed by quantitative electron microscopy (EM) autoradiography revealed abundant viral RNA synthesis associated with DMVs in cells infected with the beta-CoVs Middle East respiratory syndrome-CoV (MERS-CoV) and SARS-CoV and the gamma-CoV infectious bronchitis virus. RNA synthesis could not be linked to DMSs or any other cellular or virus-induced structure. Our results provide a unifying model of the CoV RO and clearly establish DMVs as the central hub for viral RNA synthesis and a potential drug target in CoV infection.},
	number = {6},
	urldate = {2021-03-28},
	journal = {PLOS Biology},
	author = {Snijder, Eric J. and Limpens, Ronald W. A. L. and Wilde, Adriaan H. de and Jong, Anja W. M. de and Zevenhoven-Dobbe, Jessika C. and Maier, Helena J. and Faas, Frank F. G. A. and Koster, Abraham J. and Bárcena, Montserrat},
	month = jun,
	year = {2020},
	keywords = {Autoradiography, Coronaviruses, Electron microscopy, Endoplasmic reticulum, Respiratory infections, RNA synthesis, SARS coronavirus, Viral structure},
	pages = {e3000715},
	file = {Texte intégral:/home/florian/Zotero/storage/6ITNW29L/Snijder et al. - 2020 - A unifying structural and functional model of the .pdf:application/pdf},
}

@article{dong_ace2_2020,
	title = {{ACE2}, {TMPRSS2} distribution and extrapulmonary organ injury in patients with {COVID}-19},
	volume = {131},
			abstract = {At the end of 2019, the coronavirus disease 2019 (COVID-19), caused by severe acute respiratory syndrome coronavirus 2 (SARS-CoV-2), emerged in China. Currently, it is breaking out globally and posing a serious threat to public health. The typically clinical characteristics of COVID-19 patients were fever and respiratory symptoms, and a proportion of patients were accompanied by extrapulmonary symptoms including cardiac injury, kidney injury, liver injury, digestive tract injury, and neurological symptoms. Angiotensin converting enzyme 2 (ACE2) has been proven to be a major receptor for SARS-CoV-2 and could mediate virus entry into cells. And transmembrane protease serine 2 (TMPRSS2) could cleave the spike (S) protein of SARS-CoV-2, which facilitates the fusion of SARS-CoV-2 and cellular membranes. The mRNA expressions of both ACE2 and TMPRSS2 were observed in the heart, digestive tract, liver, kidney, brain and other organs. SARS-CoV-2 may have a capacity to infect extrapulmonary organs due to the expressions of ACE2 and TMPRSS2 in the cells and tissues of these organs. It seems that there is a potential involvement of ACE2 and TMPRSS2 expressions in the virus infection of extrapulmonary organs and the manifestation of symptoms related to these organs in patients with COVID-19. Here, we revealed the expressions of ACE2 and TMPRSS2 in extrapulmonary organs, and we also summarized the clinical manifestation and the management of extrapulmonary complications in patients with COVID-19.},
	journal = {Biomedicine \& Pharmacotherapy = Biomedecine \& Pharmacotherapie},
	author = {Dong, Mengzhen and Zhang, Jie and Ma, Xuefeng and Tan, Jie and Chen, Lizhen and Liu, Shousheng and Xin, Yongning and Zhuang, Likun},
	month = nov,
	year = {2020},
	pmid = {32861070},
	pmcid = {PMC7444942},
	keywords = {ACE2, Angiotensin-Converting Enzyme 2, Animals, Betacoronavirus, Clinical management, Coronavirus Infections, COVID-19, Enzymologic, Extrapulmonary organs, Gene Expression Regulation, Humans, Messenger, Pandemics, Peptidyl-Dipeptidase A, Pneumonia, RNA, SARS-CoV-2, Serine Endopeptidases, TMPRSS2, Viral},
	pages = {110678},
	file = {Texte intégral:/home/florian/Zotero/storage/WUMNUBT2/Dong et al. - 2020 - ACE2, TMPRSS2 distribution and extrapulmonary orga.pdf:application/pdf},
}

@article{hoffmann_sars-cov-2_2020,
	title = {{SARS}-{CoV}-2 {Cell} {Entry} {Depends} on {ACE2} and {TMPRSS2} and {Is} {Blocked} by a {Clinically} {Proven} {Protease} {Inhibitor}},
	volume = {181},
			abstract = {The recent emergence of the novel, pathogenic SARS-coronavirus 2 (SARS-CoV-2) in China and its rapid national and international spread pose a global health emergency. Cell entry of coronaviruses depends on binding of the viral spike (S) proteins to cellular receptors and on S protein priming by host cell proteases. Unravelling which cellular factors are used by SARS-CoV-2 for entry might provide insights into viral transmission and reveal therapeutic targets. Here, we demonstrate that SARS-CoV-2 uses the SARS-CoV receptor ACE2 for entry and the serine protease TMPRSS2 for S protein priming. A TMPRSS2 inhibitor approved for clinical use blocked entry and might constitute a treatment option. Finally, we show that the sera from convalescent SARS patients cross-neutralized SARS-2-S-driven entry. Our results reveal important commonalities between SARS-CoV-2 and SARS-CoV infection and identify a potential target for antiviral intervention.},
	number = {2},
	journal = {Cell},
	author = {Hoffmann, Markus and Kleine-Weber, Hannah and Schroeder, Simon and Krüger, Nadine and Herrler, Tanja and Erichsen, Sandra and Schiergens, Tobias S. and Herrler, Georg and Wu, Nai-Huei and Nitsche, Andreas and Müller, Marcel A. and Drosten, Christian and Pöhlmann, Stefan},
	month = apr,
	year = {2020},
	pmid = {32142651},
	pmcid = {PMC7102627},
	keywords = {ACE2, Ammonium Chloride, Angiotensin-Converting Enzyme 2, Animals, Antibodies, Betacoronavirus, Cell Line, coronavirus, Coronavirus, Coronavirus Infections, COVID-19, Drug Development, entry, Gabexate, Humans, Immunization, Leucine, neutralization, Neutralizing, Pandemics, Passive, Peptidyl-Dipeptidase A, Pneumonia, priming, Protease Inhibitors, Receptors, SARS Virus, SARS-CoV-2, Serine Endopeptidases, spike, Spike Glycoprotein, TMPRSS2, Vesiculovirus, Viral, Virus, Virus Internalization},
	pages = {271--280.e8},
	file = {Texte intégral:/home/florian/Zotero/storage/E3VZ2GRF/Hoffmann et al. - 2020 - SARS-CoV-2 Cell Entry Depends on ACE2 and TMPRSS2 .pdf:application/pdf},
}

@article{singh_single-cell_2020,
	title = {A {Single}-{Cell} {RNA} {Expression} {Map} of {Human} {Coronavirus} {Entry} {Factors}},
	volume = {32},
		abstract = {To predict the tropism of human coronaviruses, we profile 28 SARS-CoV-2 and coronavirus-associated receptors and factors (SCARFs) using single-cell transcriptomics across various healthy human tissues. SCARFs include cellular factors both facilitating and restricting viral entry. Intestinal goblet cells, enterocytes, and kidney proximal tubule cells appear highly permissive to SARS-CoV-2, consistent with clinical data. Our analysis also predicts non-canonical entry paths for lung and brain infections. Spermatogonial cells and prostate endocrine cells also appear to be permissive to SARS-CoV-2 infection, suggesting male-specific vulnerabilities. Both pro- and anti-viral factors are highly expressed within the nasal epithelium, with potential age-dependent variation, predicting an important battleground for coronavirus infection. Our analysis also suggests that early embryonic and placental development are at moderate risk of infection. Lastly, SCARF expression appears broadly conserved across a subset of primate organs examined. Our study establishes a resource for investigations of coronavirus biology and pathology., Singh et al. provide a resource to predict the tropism and identify the plausible entry points for SARS-CoV-2 and other pathogenic coronaviruses throughout the human body. The RNA levels of 28 genes dubbed “SCARFs,” for SARS-CoV-2 and coronavirus-associated receptors and factors, are profiled in human tissues at the single-cell level.},
	number = {12},
	urldate = {2021-03-25},
	journal = {Cell Reports},
	author = {Singh, Manvendra and Bansal, Vikas and Feschotte, Cédric},
	month = sep,
	year = {2020},
	pmid = {32946807},
	pmcid = {PMC7470764},
	pages = {108175},
	file = {Texte intégral:/home/florian/Zotero/storage/7IYN9PYE/Singh et al. - 2020 - A Single-Cell RNA Expression Map of Human Coronavi.pdf:application/pdf},
}

@article{sungnak_sars-cov-2_2020,
	title = {{SARS}-{CoV}-2 entry factors are highly expressed in nasal epithelial cells together with innate immune genes},
	volume = {26},
			abstract = {We investigated SARS-CoV-2 potential tropism by surveying expression of viral entry-associated genes in single-cell RNA-sequencing data from multiple tissues from healthy human donors. We co-detected these transcripts in specific respiratory, corneal and intestinal epithelial cells, potentially explaining the high efficiency of SARS-CoV-2 transmission. These genes are co-expressed in nasal epithelial cells with genes involved in innate immunity, highlighting the cells' potential role in initial viral infection, spread and clearance. The study offers a useful resource for further lines of inquiry with valuable clinical samples from COVID-19 patients and we provide our data in a comprehensive, open and user-friendly fashion at www.covid19cellatlas.org.},
	number = {5},
	journal = {Nature Medicine},
	author = {Sungnak, Waradon and Huang, Ni and Bécavin, Christophe and Berg, Marijn and Queen, Rachel and Litvinukova, Monika and Talavera-López, Carlos and Maatz, Henrike and Reichart, Daniel and Sampaziotis, Fotios and Worlock, Kaylee B. and Yoshida, Masahiro and Barnes, Josephine L. and {HCA Lung Biological Network}},
	month = may,
	year = {2020},
	pmid = {32327758},
	pages = {681--687},
	file = {Texte intégral:/home/florian/Zotero/storage/S6F8N5X9/Sungnak et al. - 2020 - SARS-CoV-2 entry factors are highly expressed in n.pdf:application/pdf},
}

@article{sungnak_sars-cov-2_2020-1,
	title = {{SARS}-{CoV}-2 {Entry} {Genes} {Are} {Most} {Highly} {Expressed} in {Nasal} {Goblet} and {Ciliated} {Cells} within {Human} {Airways}},
		abstract = {The SARS-CoV-2 coronavirus, the etiologic agent responsible for COVID-19 coronavirus disease, is a global threat. To better understand viral tropism, we assessed the RNA expression of the coronavirus receptor, ACE2, as well as the viral S protein priming protease TMPRSS2 thought to govern viral entry in single-cell RNA-sequencing (scRNA-seq) datasets from healthy individuals generated by the Human Cell Atlas consortium. We found that ACE2, as well as the protease TMPRSS2, are differentially expressed in respiratory and gut epithelial cells. In-depth analysis of epithelial cells in the respiratory tree reveals that nasal epithelial cells, specifically goblet/secretory cells and ciliated cells, display the highest ACE2 expression of all the epithelial cells analyzed. The skewed expression of viral receptors/entry-associated proteins towards the upper airway may be correlated with enhanced transmissivity. Finally, we showed that many of the top genes associated with ACE2 airway epithelial expression are innate immune-associated, antiviral genes, highly enriched in the nasal epithelial cells. This association with immune pathways might have clinical implications for the course of infection and viral pathology, and highlights the specific significance of nasal epithelia in viral infection. Our findings underscore the importance of the availability of the Human Cell Atlas as a reference dataset. In this instance, analysis of the compendium of data points to a particularly relevant role for nasal goblet and ciliated cells as early viral targets and potential reservoirs of SARS-CoV-2 infection. This, in turn, serves as a biological framework for dissecting viral transmission and developing clinical strategies for prevention and therapy.},
	journal = {ArXiv},
	author = {Sungnak, Waradon and Huang, Ni and Bécavin, Christophe and Berg, Marijn and {HCA Lung Biological Network}},
	month = mar,
	year = {2020},
	pmid = {32550242},
	pmcid = {PMC7280877},
}

@article{gallo_central_2021,
	title = {The central role of the nasal microenvironment in the transmission, modulation, and clinical progression of {SARS}-{CoV}-2 infection},
	volume = {14},
			abstract = {The novel coronavirus SARS-CoV-2 enters into the human body mainly through the ACE2 + TMPRSS2+ nasal epithelial cells. The initial host response to this pathogen occurs in a peculiar immune microenvironment that, starting from the Nasopharynx-Associated Lymphoid Tissue (NALT) system, is the product of a long evolutionary process that is aimed to first recognize exogenous airborne agents. In the present work, we want to critically review the latest molecular and cellular findings on the mucosal response to SARS-CoV-2 in the nasal cavity and in NALT, and to analyze its impact in the subsequent course of COVID-19. Finally, we want to explore the possibility that the regulation of the systemic inflammatory network against the virus can be modulated starting from the initial phases of the nasal and nasopharyngeal response and this may have several clinical and epidemiological implications starting from a mucosal vaccine development.},
	number = {2},
	journal = {Mucosal Immunology},
	author = {Gallo, Oreste and Locatello, Luca Giovanni and Mazzoni, Alessio and Novelli, Luca and Annunziato, Francesco},
	month = mar,
	year = {2021},
	pmid = {33244161},
	pmcid = {PMC7690066},
	keywords = {Angiotensin-Converting Enzyme 2, Animals, COVID-19, COVID-19 Vaccines, Humans, Immune Evasion, Lymphoid Tissue, Nasopharynx, SARS-CoV-2, Serine Endopeptidases, Virus Internalization},
	pages = {305--316},
	file = {Texte intégral:/home/florian/Zotero/storage/H3BRGBY3/Gallo et al. - 2021 - The central role of the nasal microenvironment in .pdf:application/pdf},
}

@article{perry_host_2005,
	title = {The host type {I} interferon response to viral and bacterial infections},
	volume = {15},
		abstract = {Type I interferons (IFN) are well studied cytokines with anti-viral and immune-modulating functions. Type I IFNs are produced following viral infections, but until recently, the mechanisms of viral recognition leading to IFN production were largely unknown. Toll like receptors (TLRs) have emerged as key transducers of type I IFN during viral infections by recognizing various viral components. Furthermore, much progress has been made in defining the signaling pathways downstream of TLRs for type I IFN production. TLR7 and TLR9 have become apparent as universally important in inducing type I IFN during infection with most viruses, particularly by plasmacytoid dendritic cells. New intracellular viral pattern recognition receptors leading to type I IFN production have been identified. Many bacteria can also induce the up-regulation of these cytokines. Interestingly, recent studies have found a detrimental effect on host cells if type I IFN is produced during infection with the intracellular gram-positive bacterial pathogen, Listeria monocytogenes. This review will discuss the recent advances made in defining the signaling pathways leading to type I IFN production.},
	number = {6},
	urldate = {2021-03-26},
	journal = {Cell Research},
	author = {Perry, Andrea K. and Chen, Gang and Zheng, Dahai and Tang, Hong and Cheng, Genhong},
	month = jun,
	year = {2005},
	pages = {407--422},
	file = {Texte intégral:/home/florian/Zotero/storage/VLC6PQFB/Perry et al. - 2005 - The host type I interferon response to viral and b.pdf:application/pdf},
}

@article{ziegler_sars-cov-2_2020,
	title = {{SARS}-{CoV}-2 {Receptor} {ACE2} {Is} an {Interferon}-{Stimulated} {Gene} in {Human} {Airway} {Epithelial} {Cells} and {Is} {Detected} in {Specific} {Cell} {Subsets} across {Tissues}},
	volume = {181},
			abstract = {There is pressing urgency to understand the pathogenesis of the severe acute respiratory syndrome coronavirus clade 2 (SARS-CoV-2), which causes the disease COVID-19. SARS-CoV-2 spike (S) protein binds angiotensin-converting enzyme 2 (ACE2), and in concert with host proteases, principally transmembrane serine protease 2 (TMPRSS2), promotes cellular entry. The cell subsets targeted by SARS-CoV-2 in host tissues and the factors that regulate ACE2 expression remain unknown. Here, we leverage human, non-human primate, and mouse single-cell RNA-sequencing (scRNA-seq) datasets across health and disease to uncover putative targets of SARS-CoV-2 among tissue-resident cell subsets. We identify ACE2 and TMPRSS2 co-expressing cells within lung type II pneumocytes, ileal absorptive enterocytes, and nasal goblet secretory cells. Strikingly, we discovered that ACE2 is a human interferon-stimulated gene (ISG) in vitro using airway epithelial cells and extend our findings to in vivo viral infections. Our data suggest that SARS-CoV-2 could exploit species-specific interferon-driven upregulation of ACE2, a tissue-protective mediator during lung injury, to enhance infection.},
	number = {5},
	journal = {Cell},
	author = {Ziegler, Carly G. K. and Allon, Samuel J. and Nyquist, Sarah K. and Mbano, Ian M. and Miao, Vincent N. and Tzouanas, Constantine N. and Cao, Yuming and Yousif, Ashraf S. and Bals, Julia and Hauser, Blake M. and Feldman, Jared and Muus, Christoph and Wadsworth, Marc H. and Kazer, Samuel W. and Hughes, Travis K. and Doran, Benjamin and Gatter, G. James and Vukovic, Marko and Taliaferro, Faith and Mead, Benjamin E. and Guo, Zhiru and Wang, Jennifer P. and Gras, Delphine and Plaisant, Magali and Ansari, Meshal and Angelidis, Ilias and Adler, Heiko and Sucre, Jennifer M. S. and Taylor, Chase J. and Lin, Brian and Waghray, Avinash and Mitsialis, Vanessa and Dwyer, Daniel F. and Buchheit, Kathleen M. and Boyce, Joshua A. and Barrett, Nora A. and Laidlaw, Tanya M. and Carroll, Shaina L. and Colonna, Lucrezia and Tkachev, Victor and Peterson, Christopher W. and Yu, Alison and Zheng, Hengqi Betty and Gideon, Hannah P. and Winchell, Caylin G. and Lin, Philana Ling and Bingle, Colin D. and Snapper, Scott B. and Kropski, Jonathan A. and Theis, Fabian J. and Schiller, Herbert B. and Zaragosi, Laure-Emmanuelle and Barbry, Pascal and Leslie, Alasdair and Kiem, Hans-Peter and Flynn, JoAnne L. and Fortune, Sarah M. and Berger, Bonnie and Finberg, Robert W. and Kean, Leslie S. and Garber, Manuel and Schmidt, Aaron G. and Lingwood, Daniel and Shalek, Alex K. and Ordovas-Montanes, Jose and {HCA Lung Biological Network. Electronic address: lung-network@humancellatlas.org} and {HCA Lung Biological Network}},
	month = may,
	year = {2020},
	pmid = {32413319},
	pmcid = {PMC7252096},
	keywords = {ACE2, Adolescent, Alveolar Epithelial Cells, Angiotensin-Converting Enzyme 2, Animals, Betacoronavirus, Cell Line, Cells, Child, Coronavirus Infections, COVID-19, Cultured, Enterocytes, Goblet Cells, HIV Infections, human, Human, Humans, influenza, Influenza, interferon, Interferon Type I, ISG, Lung, Macaca mulatta, Mice, mouse, Mycobacterium tuberculosis, Nasal Mucosa, non-human primate, Pandemics, Peptidyl-Dipeptidase A, Pneumonia, Receptors, SARS-CoV-2, scRNA-seq, Serine Endopeptidases, Single-Cell Analysis, Tuberculosis, Up-Regulation, Viral, Virus},
	pages = {1016--1035.e19},
	file = {Texte intégral:/home/florian/Zotero/storage/72SAXFM2/Ziegler et al. - 2020 - SARS-CoV-2 Receptor ACE2 Is an Interferon-Stimulat.pdf:application/pdf},
}

@article{hadjadj_impaired_2020,
	title = {Impaired type {I} interferon activity and inflammatory responses in severe {COVID}-19 patients},
	volume = {369},
		abstract = {Interferons interfere with lung repair Interferons (IFNs) are central to antiviral immunity. Viral recognition elicits IFN production, which in turn triggers the transcription of IFN-stimulated genes (ISGs), which engage in various antiviral functions. Type I IFNs (IFN-α and IFN-β) are widely expressed and can result in immunopathology during viral infections. By contrast, type III IFN (IFN-λ) responses are primarily restricted to mucosal surfaces and are thought to confer antiviral protection without driving damaging proinflammatory responses. Accordingly, IFN-λ has been proposed as a therapeutic in coronavirus disease 2019 (COVID-19) and other such viral respiratory diseases (see the Perspective by Grajales-Reyes and Colonna). Broggi et al. report that COVID-19 patient morbidity correlates with the high expression of type I and III IFNs in the lung. Furthermore, IFN-λ secreted by dendritic cells in the lungs of mice exposed to synthetic viral RNA causes damage to the lung epithelium, which increases susceptibility to lethal bacterial superinfections. Similarly, using a mouse model of influenza infection, Major et al. found that IFN signaling (especially IFN-λ) hampers lung repair by inducing p53 and inhibiting epithelial proliferation and differentiation. Complicating this picture, Hadjadj et al. observed that peripheral blood immune cells from severe and critical COVID-19 patients have diminished type I IFN and enhanced proinflammatory interleukin-6– and tumor necrosis factor-α–fueled responses. This suggests that in contrast to local production, systemic production of IFNs may be beneficial. The results of this trio of studies suggest that the location, timing, and duration of IFN exposure are critical parameters underlying the success or failure of therapeutics for viral respiratory infections. Science, this issue p. 706, p. 712, p. 718; see also p. 626 Coronavirus disease 2019 (COVID-19) is characterized by distinct patterns of disease progression that suggest diverse host immune responses. We performed an integrated immune analysis on a cohort of 50 COVID-19 patients with various disease severity. A distinct phenotype was observed in severe and critical patients, consisting of a highly impaired interferon (IFN) type I response (characterized by no IFN-β and low IFN-α production and activity), which was associated with a persistent blood viral load and an exacerbated inflammatory response. Inflammation was partially driven by the transcriptional factor nuclear factor–κB and characterized by increased tumor necrosis factor–α and interleukin-6 production and signaling. These data suggest that type I IFN deficiency in the blood could be a hallmark of severe COVID-19 and provide a rationale for combined therapeutic approaches. Interferons can both enhance and abate the severity of respiratory viral infections. Interferons can both enhance and abate the severity of respiratory viral infections.},
	number = {6504},
	urldate = {2021-03-26},
	journal = {Science},
	author = {Hadjadj, Jérôme and Yatim, Nader and Barnabei, Laura and Corneau, Aurélien and Boussier, Jeremy and Smith, Nikaïa and Péré, Hélène and Charbit, Bruno and Bondet, Vincent and Chenevier-Gobeaux, Camille and Breillat, Paul and Carlier, Nicolas and Gauzit, Rémy and Morbieu, Caroline and Pène, Frédéric and Marin, Nathalie and Roche, Nicolas and Szwebel, Tali-Anne and Merkling, Sarah H. and Treluyer, Jean-Marc and Veyer, David and Mouthon, Luc and Blanc, Catherine and Tharaux, Pierre-Louis and Rozenberg, Flore and Fischer, Alain and Duffy, Darragh and Rieux-Laucat, Frédéric and Kernéis, Solen and Terrier, Benjamin},
	month = aug,
	year = {2020},
	pmid = {32661059},
	pages = {718--724},
	file = {Texte intégral:/home/florian/Zotero/storage/MN4Z3DWP/Hadjadj et al. - 2020 - Impaired type I interferon activity and inflammato.pdf:application/pdf},
}

@article{bansil_biology_2018,
	series = {Technological strategies to overcome the mucus barrier in mucosal drug delivery},
	title = {The biology of mucus: {Composition}, synthesis and organization},
	volume = {124},
		shorttitle = {The biology of mucus},
	
		abstract = {In this review we discuss mucus, the viscoelastic secretion from goblet or mucous producing cells that lines the epithelial surfaces of all organs exposed to the external world. Mucus is a complex aqueous fluid that owes its viscoelastic, lubricating and hydration properties to the glycoprotein mucin combined with electrolytes, lipids and other smaller proteins. Electron microscopy of mucosal surfaces reveals a highly convoluted surface with a network of fibers and pores of varying sizes. The major structural and functional component, mucin is a complex glycoprotein coded by about 20 mucin genes which produce a protein backbone having multiple tandem repeats of Serine, Threonine (ST repeats) where oligosaccharides are covalently O-linked. The N- and C-terminals of this apoprotein contain other domains with little or no glycosylation but rich in cysteines leading to dimerization and further multimerization via SS bonds. The synthesis of this complex protein starts in the endoplasmic reticulum with the formation of the apoprotein and is further modified via glycosylation in the cis and medial Golgi and packaged into mucin granules via Ca2+ bridging of the negative charges on the oligosaccharide brush in the trans Golgi. The mucin granules fuse with the plasma membrane of the secretory cells and following activation by signaling molecules release Ca2+ and undergo a dramatic change in volume due to hydration of the highly negatively charged polymer brush leading to exocytosis from the cells and forming the mucus layer. The rheological properties of mucus and its active component mucin and its mucoadhesivity are briefly discussed in light of their importance to mucosal drug delivery.},
	urldate = {2021-03-26},
	journal = {Advanced Drug Delivery Reviews},
	author = {Bansil, Rama and Turner, Bradley S.},
	month = jan,
	year = {2018},
	keywords = {Exocytosis, Mucin, Mucus, Rheology, Secretory granule},
	pages = {3--15},
	file = {Texte intégral:/home/florian/Zotero/storage/DRQMAEQC/Bansil et Turner - 2018 - The biology of mucus Composition, synthesis and o.pdf:application/pdf},
}

@article{fahy_airway_2010,
	title = {Airway {Mucus} {Function} and {Dysfunction}},
	volume = {363},
		number = {23},
	urldate = {2021-03-28},
	journal = {The New England journal of medicine},
	author = {Fahy, John V. and Dickey, Burton F.},
	month = dec,
	year = {2010},
	pmid = {21121836},
	pmcid = {PMC4048736},
	pages = {2233--2247},
	file = {Texte intégral:/home/florian/Zotero/storage/GV5EW8XW/Fahy et Dickey - 2010 - Airway Mucus Function and Dysfunction.pdf:application/pdf},
}

@article{moniaux_structural_2001,
	title = {Structural organization and classification of the human mucin genes},
	volume = {6},
			abstract = {The cells of living organisms in contact with the external environment are constantly attacked by different kinds of substances such as micro-organisms, toxins, and pollutants. With evolution, defense mechanisms, such as the secretion of mucus has been developed. Mucins are the main components of mucus. They are synthesized and secreted by specialized cells of the epithelium and in some case, by non mucin-secreting cells. Little was known about the structure of mucins until a decade ago. This is principally due to heavy glycosylation of mucins, which complicated their analysis. With the application of molecular biological methods, structures of the mucin core peptides (apomucins) are beginning to be elucidated. A total of eleven human mucin (MUC) genes have been identified and numbered in chronological order of their description: MUC1-4, MUC5AC, MUC5B, MUC6-8, and MUC11-12. Of these, the complete cDNA sequence are published only for six mucins MUC1, MUC2, MUC4, MUC5B, MUC5AC, and MUC7. Human mucin genes, in general, show three common features: I) a nucleotide tandem repeat domain; II) a predicted peptide domain containing a high percentage of serines and threonines; III) complex RNA expression. The tandem repeats in mucins make up the majority of the backbone. Related to their structure, mucins can be classified in three distinct sub-families: gel-forming, soluble, and membrane-bound. Each member from one family possesses common characteristics and probably specific functions. For a long time, they were thought to have the unique function of protecting and lubricating the epithelial surfaces. The study of the mucins structure as well as the relationship between structure and function show that mucins also possess other important functions, such as growth, direct implication in the fetal development, the epithelial renewal and differentiation, the epithelial integrity, carcinogenesis, and metastasis. This review presents the actual knowledge on the mucins structure and the best-characterized function related to their structure.},
	journal = {Frontiers in Bioscience: A Journal and Virtual Library},
	author = {Moniaux, N. and Escande, F. and Porchet, N. and Aubert, J. P. and Batra, S. K.},
	month = oct,
	year = {2001},
	pmid = {11578969},
	keywords = {Genes, Humans, Mucins, Protein Isoforms},
	pages = {D1192--1206},
	file = {Texte intégral:/home/florian/Zotero/storage/HYDMQSJI/Moniaux et al. - 2001 - Structural organization and classification of the .pdf:application/pdf},
}

@article{persson_early_2021,
	title = {Early humoral defence: {Contributing} to confining {COVID}-19 to conducting airways?},
		shorttitle = {Early humoral defence},
		abstract = {Early airway responses to severe acute respiratory syndrome coronavirus-2 (SARS-CoV-2) infection are of interest since they could decide whether coronavirus disease-19 (COVID-19) will proceed to life-threatening pulmonary disease stages. Here I discuss endothelial-epithelial co-operative in vivo responses producing first-line, humoral innate defence opportunities in human airways. The pseudostratified epithelium of human nasal and tracheobronchial airways are prime sites of exposure and infection by SARS-CoV-2. Just beneath the epithelium runs a profuse systemic microcirculation. Its post-capillary venules respond conspicuously to mucosal challenges with autacoids, allergens and microbes, and to mere loss of epithelium. By active venular endothelial gap formation, followed by transient yielding of epithelial junctions, non-sieved plasma macromolecules move from the microcirculation to the mucosal surface. Hence, plasma-derived protein cascade systems and antimicrobial peptides would have opportunity to operate jointly on an unperturbed mucosal lining. Similarly, a plasma-derived, dynamic gel protects sites of epithelial sloughing-regeneration. Precision for this indiscriminate humoral molecular response lies in restricted location and well-regulated duration of plasma exudation. Importantly, the endothelial responsiveness of the airway microcirculation differs distinctly from the relatively non-responsive, low-pressure pulmonary microcirculation that non-specifically, almost irreversibly, leaks plasma in life-threatening COVID-19. Observations in humans of infections with rhinovirus, coronavirus 229E, and influenza A and B support a general but individually variable early occurrence of plasma exudation in human infected nasal and tracheobronchial airways. Investigations are warranted to elucidate roles of host- and drug-induced airway plasma exudation in restriction of viral infection and, specifically, whether it contributes to variable disease responses following exposure to SARS-CoV-2.},
	journal = {Scandinavian Journal of Immunology},
	author = {Persson, Carl},
	month = feb,
	year = {2021},
	pmid = {33523532},
	pmcid = {PMC7994976},
	keywords = {human airways, humoral innate defence, microvascular permeability, plasma exudation, pseudostratified epithelium, viral infection},
	pages = {e13024},
	file = {Texte intégral:/home/florian/Zotero/storage/UULFB27L/Persson - 2021 - Early humoral defence Contributing to confining C.pdf:application/pdf},
}

@article{edwards_exhaled_2021,
	title = {Exhaled aerosol increases with {COVID}-19 infection, age, and obesity},
	volume = {118},
			abstract = {COVID-19 transmits by droplets generated from surfaces of airway mucus during processes of respiration within hosts infected by severe acute respiratory syndrome coronavirus 2 (SARS-CoV-2) virus. We studied respiratory droplet generation and exhalation in human and nonhuman primate subjects with and without COVID-19 infection to explore whether SARS-CoV-2 infection, and other changes in physiological state, translate into observable evolution of numbers and sizes of exhaled respiratory droplets in healthy and diseased subjects. In our observational cohort study of the exhaled breath particles of 194 healthy human subjects, and in our experimental infection study of eight nonhuman primates infected, by aerosol, with SARS-CoV-2, we found that exhaled aerosol particles vary between subjects by three orders of magnitude, with exhaled respiratory droplet number increasing with degree of COVID-19 infection and elevated BMI-years. We observed that 18\% of human subjects (35) accounted for 80\% of the exhaled bioaerosol of the group (194), reflecting a superspreader distribution of bioaerosol analogous to a classical 20:80 superspreader of infection distribution. These findings suggest that quantitative assessment and control of exhaled aerosol may be critical to slowing the airborne spread of COVID-19 in the absence of an effective and widely disseminated vaccine.},
	number = {8},
	journal = {Proceedings of the National Academy of Sciences of the United States of America},
	author = {Edwards, David A. and Ausiello, Dennis and Salzman, Jonathan and Devlin, Tom and Langer, Robert and Beddingfield, Brandon J. and Fears, Alyssa C. and Doyle-Meyers, Lara A. and Redmann, Rachel K. and Killeen, Stephanie Z. and Maness, Nicholas J. and Roy, Chad J.},
	month = feb,
	year = {2021},
	pmid = {33563754},
	pmcid = {PMC7923364},
	keywords = {aerosols, Aerosols, Age Factors, Animals, Body Mass Index, Cohort Studies, COVID-19, Exhalation, Humans, Mucus, Obesity, Particle Size, Primates, respiratory medicine, Respiratory System, SARS-CoV-2, superspreaders, Viral Load},
	file = {Texte intégral:/home/florian/Zotero/storage/9G4SAUQI/Edwards et al. - 2021 - Exhaled aerosol increases with COVID-19 infection,.pdf:application/pdf},
}

@article{ma_mucins_2018,
	title = {Mucins, {Mucus}, and {Goblet} {Cells}},
	volume = {154},
			abstract = {The respiratory epithelium is lined by mucus, a gel consisting of water, ions, proteins, and macromolecules. The major macromolecular components of mucus are the mucin glycoproteins, which are critical for local defense of the airway. There are three classes of mucins in the airways: those that are secreted but do not polymerize (MUC7), those that are secreted and polymerize to form gels (MUC5AC, MUC5B), and those that have transmembrane domains and are cell surface associated (MUC1, MUC4, MUC16, MUC20). The mucins are regulated at the transcriptional, posttranscriptional, and epigenetic levels, and posttranslational modifications play an important role in mucin binding and clearance of microbes and pollutants. The development of mice deficient in specific mucins, and the cystic fibrosis pig, has greatly advanced our understanding of the role of mucins as innate immune mediators and how mucins and mucus contribute to lung disease. These observations suggest new strategies to ameliorate mucus obstruction by targeting mucociliary clearance and mucin hyperconcentration. Furthermore, a polymorphism in the promoter of MUC5B is strongly associated with risk of developing pulmonary fibrosis, supporting a novel function for MUC5B to influence interstitial lung disease. Exciting new data support the concept not only that mucins and mucus are important for lung homeostasis and protection from environmental threats but also that goblet cells play an important role as regulators of innate immune function. These insights into the innate immune properties of mucins and goblet cells support a shift from the current paradigm of repressing increased mucin expression to targeting regulation of specific mucins and the abnormal airway milieu.},
	number = {1},
	journal = {Chest},
	author = {Ma, Jonathan and Rubin, Bruce K. and Voynow, Judith A.},
	month = jul,
	year = {2018},
	pmid = {29170036},
	keywords = {Airway Remodeling, Animals, asthma, COPD, cystic fibrosis, Cystic Fibrosis, goblet cell, Goblet Cells, Humans, mucin, Mucins, Mucociliary Clearance, Mucus},
	pages = {169--176},
	file = {Texte intégral:/home/florian/Zotero/storage/LPBWSB2G/Ma et al. - 2018 - Mucins, Mucus, and Goblet Cells.pdf:application/pdf},
}

@article{bar-on_sars-cov-2_2020,
	title = {{SARS}-{CoV}-2 ({COVID}-19) by the numbers},
	volume = {9},
		abstract = {The COVID-19 pandemic is a harsh reminder of the fact that, whether in a single human host or a wave of infection across continents, viral dynamics is often a story about the numbers. In this article we provide a one-stop, curated graphical source for the key numbers (based mostly on the peer-reviewed literature) about the SARS-CoV-2 virus that is responsible for the pandemic. The discussion is framed around two broad themes: i) the biology of the virus itself; ii) the characteristics of the infection of a single human host.},
	urldate = {2021-04-27},
	journal = {eLife},
	author = {Bar-On, Yinon M and Flamholz, Avi and Phillips, Rob and Milo, Ron},
	editor = {Eisen, Michael B},
	month = mar,
	year = {2020},
	
	keywords = {coronavirus, epidemiology, infectious disease, quantitative biology, SARS-CoV-2, virology},
	pages = {e57309},
	file = {Full Text PDF:C\:\\Users\\haiec\\Zotero\\storage\\WIQ9D2PI\\Bar-On et al. - 2020 - SARS-CoV-2 (COVID-19) by the numbers.pdf:application/pdf}
}


@article{cheng_face_2021,
	title = {Face masks effectively limit the probability of {SARS}-{CoV}-2 transmission},
	copyright = {Copyright 2021 The Authors, some rights reserved; exclusive licensee American Association for the Advancement of Science. No claim to original U.S. Government Works. Distributed under a Creative Commons Attribution License 4.0 (CC BY).. https://creativecommons.org/licenses/by/4.0/ This is an open-access article distributed under the terms of the Creative Commons Attribution license, which permits unrestricted use, distribution, and reproduction in any medium, provided the original work is properly cited.},
		abstract = {Airborne transmission by droplets and aerosols is important for the spread of viruses. Face masks are a well-established preventive measure, but their effectiveness for mitigating SARS-CoV-2 transmission is still under debate. We show that variations in mask efficacy can be explained by different regimes of virus abundance and related to population-average infection probability and reproduction number. For SARS-CoV-2, the viral load of infectious individuals can vary by orders of magnitude. We find that most environments and contacts are under conditions of low virus abundance (virus-limited) where surgical masks are effective at preventing virus spread. More advanced masks and other protective equipment are required in potentially virus-rich indoor environments including medical centers and hospitals. Masks are particularly effective in combination with other preventive measures like ventilation and distancing.},
	language = {en},
	urldate = {2021-05-28},
	journal = {Science},
	author = {Cheng, Yafang and Ma, Nan and Witt, Christian and Rapp, Steffen and Wild, Philipp S. and Andreae, Meinrat O. and Pöschl, Ulrich and Su, Hang},
	month = may,
	year = {2021},
	pmid = {34016743},
	volume = {372},
	number = {6549},
	pages = {1439-1443}
	file = {Full Text PDF:/Users/admin/Zotero/storage/BV39D4LP/Cheng et al. - 2021 - Face masks effectively limit the probability of SA.pdf:application/pdf;Snapshot:/Users/admin/Zotero/storage/FAFDSJ9S/science.html:text/html}
}

@article{sickbert-bennett_fitted_2021,
	title = {Fitted {Filtration} {Efficiency} of {Double} {Masking} {During} the {COVID}-19 {Pandemic}},
		language = {en},
	urldate = {2021-05-28},
	journal = {JAMA Internal Medicine},
	author = {Sickbert-Bennett, Emily E. and Samet, James M. and Prince, Steven E. and Chen, Hao and Zeman, Kirby L. and Tong, Haiyan and Bennett, William D.},
	month = apr,
	year = {2021},
	file = {Sickbert-Bennett et al. - 2021 - Fitted Filtration Efficiency of Double Masking Dur.pdf:/Users/admin/Zotero/storage/9BKLL3B7/Sickbert-Bennett et al. - 2021 - Fitted Filtration Efficiency of Double Masking Dur.pdf:application/pdf}
}


@article{shen_community_2020,
	title = {Community {Outbreak} {Investigation} of {SARS}-{CoV}-2 {Transmission} {Among} {Bus} {Riders} in {Eastern} {China}},
	volume = {180},
			abstract = {Importance: Evidence of whether severe acute respiratory syndrome coronavirus 2 (SARS-CoV-2), the virus that causes coronavirus disease 2019 (COVID-19), can be transmitted as an aerosol (ie, airborne) has substantial public health implications.
Objective: To investigate potential transmission routes of SARS-CoV-2 infection with epidemiologic evidence from a COVID-19 outbreak.
Design, Setting, and Participants: This cohort study examined a community COVID-19 outbreak in Zhejiang province. On January 19, 2020, 128 individuals took 2 buses (60 [46.9\%] from bus 1 and 68 [53.1\%] from bus 2) on a 100-minute round trip to attend a 150-minute worship event. The source patient was a passenger on bus 2. We compared risks of SARS-CoV-2 infection among at-risk individuals taking bus 1 (n = 60) and bus 2 (n = 67 [source patient excluded]) and among all other individuals (n = 172) attending the worship event. We also divided seats on the exposed bus into high-risk and low-risk zones according to the distance from the source patient and compared COVID-19 risks in each zone. In both buses, central air conditioners were in indoor recirculation mode.
Main Outcomes and Measures: SARS-CoV-2 infection was confirmed by reverse transcription polymerase chain reaction or by viral genome sequencing results. Attack rates for SARS-CoV-2 infection were calculated for different groups, and the spatial distribution of individuals who developed infection on bus 2 was obtained.
Results: Of the 128 participants, 15 (11.7\%) were men, 113 (88.3\%) were women, and the mean age was 58.6 years. On bus 2, 24 of the 68 individuals (35.3\% [including the index patient]) received a diagnosis of COVID-19 after the event. Meanwhile, none of the 60 individuals in bus 1 were infected. Among the other 172 individuals at the worship event, 7 (4.1\%) subsequently received a COVID-19 diagnosis. Individuals in bus 2 had a 34.3\% (95\% CI, 24.1\%-46.3\%) higher risk of getting COVID-19 compared with those in bus 1 and were 11.4 (95\% CI, 5.1-25.4) times more likely to have COVID-19 compared with all other individuals attending the worship event. Within bus 2, individuals in high-risk zones had moderately, but nonsignificantly, higher risk for COVID-19 compared with those in the low-risk zones. The absence of a significantly increased risk in the part of the bus closer to the index case suggested that airborne spread of the virus may at least partially explain the markedly high attack rate observed.
Conclusions and Relevance: In this cohort study and case investigation of a community outbreak of COVID-19 in Zhejiang province, individuals who rode a bus to a worship event with a patient with COVID-19 had a higher risk of SARS-CoV-2 infection than individuals who rode another bus to the same event. Airborne spread of SARS-CoV-2 seems likely to have contributed to the high attack rate in the exposed bus. Future efforts at prevention and control must consider the potential for airborne spread of the virus.},
	language = {eng},
	number = {12},
	journal = {JAMA internal medicine},
	author = {Shen, Ye and Li, Changwei and Dong, Hongjun and Wang, Zhen and Martinez, Leonardo and Sun, Zhou and Handel, Andreas and Chen, Zhiping and Chen, Enfu and Ebell, Mark H. and Wang, Fan and Yi, Bo and Wang, Haibin and Wang, Xiaoxiao and Wang, Aihong and Chen, Bingbing and Qi, Yanling and Liang, Lirong and Li, Yang and Ling, Feng and Chen, Junfang and Xu, Guozhang},
	month = dec,
	year = {2020},
	pmid = {32870239},
	pmcid = {PMC7489377},
	keywords = {Air Pollution, China, Cohort Studies, Communicable Disease Control, Community-Acquired Infections, COVID-19, Disease Transmission, Infectious, Female, Humans, Male, Middle Aged, Motor Vehicles, Risk Assessment, SARS-CoV-2, Transportation},
	pages = {1665--1671},
	file = {Texte intégral:C\:\\Users\\haiec\\Zotero\\storage\\N7I4B7KX\\Shen et al. - 2020 - Community Outbreak Investigation of SARS-CoV-2 Tra.pdf:application/pdf}
}

@article{gunther_sars-cov-2_2020,
	title = {{SARS}-{CoV}-2 outbreak investigation in a {German} meat processing plant},
	volume = {12},
			abstract = {We describe a multifactorial investigation of a SARS-CoV-2 outbreak in a large meat processing complex in Germany. Infection event timing, spatial, climate and ventilation conditions in the processing plant, sharing of living quarters and transport, and viral genome sequences were analyzed. Our results suggest that a single index case transmitted SARS-CoV-2 to co-workers over distances of more than 8 m, within a confined work area in which air is constantly recirculated and cooled. Viral genome sequencing shows that all cases share a set of mutations representing a novel sub-branch in the SARS-CoV-2 C20 clade. We identified the same set of mutations in samples collected in the time period between this initial infection cluster and a subsequent outbreak within the same factory, with the largest number of confirmed SARS-CoV-2 cases in a German meat processing facility reported so far. Our results indicate climate conditions, fresh air exchange rates, and airflow as factors that can promote efficient spread of SARS-CoV-2 via long distances and provide insights into possible requirements for pandemic mitigation strategies in industrial workplace settings.},
	language = {eng},
	number = {12},
	journal = {EMBO molecular medicine},
	author = {Günther, Thomas and Czech-Sioli, Manja and Indenbirken, Daniela and Robitaille, Alexis and Tenhaken, Peter and Exner, Martin and Ottinger, Matthias and Fischer, Nicole and Grundhoff, Adam and Brinkmann, Melanie M.},
	month = dec,
	year = {2020},
	pmid = {33012091},
	pmcid = {PMC7646008},
	keywords = {aerosol transmission, COVID-19, Disease Outbreaks, Food Industry, Genotype, Germany, Humans, meat processing plant outbreak, Open Reading Frames, Physical Distancing, Real-Time Polymerase Chain Reaction, RNA, Viral, SARS-CoV-2, SARS-CoV-2 super spreading event, Ventilation, viral genome sequencing, Workplace},
	pages = {e13296},
	file = {Texte intégral:C\:\\Users\\haiec\\Zotero\\storage\\ZS43H4A7\\Günther et al. - 2020 - SARS-CoV-2 outbreak investigation in a German meat.pdf:application/pdf}
}

@article{hwang_possible_2021,
	title = {Possible aerosol transmission of {COVID}-19 associated with an outbreak in an apartment in {Seoul}, {South} {Korea}, 2020},
	volume = {104},
			abstract = {BACKGROUND: Scientists have strongly implied that aerosols could be the plausible cause of coronavirus disease-2019 (COVID-19) transmission; however, aerosol transmission remains controversial.
THE STUDY: We investigated the epidemiological relationship among infected cases on a recent cluster infection of COVID-19 in an apartment building in Seoul, South Korea. All infected cases were found along two vertical lines of the building, and each line was connected through a single air duct in the bathroom for natural ventilation. Our investigation found no other possible contact between the cases than the airborne infection through a single air duct in the bathroom. The virus from the first infected case can be spread to upstairs and downstairs through the air duct by the (reverse) stack effect, which explains the air movement in a vertical shaft.
CONCLUSIONS: This study suggests aerosol transmission, particularly indoors with insufficient ventilation, which is underappreciated.},
	language = {eng},
	journal = {International journal of infectious diseases: IJID: official publication of the International Society for Infectious Diseases},
	author = {Hwang, Seo Eun and Chang, Je Hwan and Oh, Bumjo and Heo, Jongho},
	month = mar,
	year = {2021},
	pmid = {33346125},
	pmcid = {PMC7834623},
	keywords = {Aerosol, Aerosols, Bathroom, Coronavirus, COVID-19, Disease Outbreaks, Humans, Indoor, SARS-CoV-2, Seoul, South Korea, Stack effect, Ventilation},
	pages = {73--76},
	file = {Texte intégral:C\:\\Users\\haiec\\Zotero\\storage\\EEZCRA74\\Hwang et al. - 2021 - Possible aerosol transmission of COVID-19 associat.pdf:application/pdf}
}

@article{chu_sars-cov-2_2021,
	title = {{SARS}-{CoV}-2 {Superspread} in {Fitness} {Center}, {Hong} {Kong}, {China}, {March} 2021},
	volume = {27},
			abstract = {To investigate a superspreading event at a fitness center in Hong Kong, China, we used genomic sequencing to analyze 102 reverse transcription PCR-confirmed cases of severe acute respiratory syndrome coronavirus 2 infection. Our finding highlights the risk for virus transmission in confined spaces with poor ventilation and limited public health interventions.},
	language = {eng},
	number = {8},
	journal = {Emerging Infectious Diseases},
	author = {Chu, Daniel K. W. and Gu, Haogao and Chang, Lydia D. J. and Cheuk, Sammi S. Y. and Gurung, Shreya and Krishnan, Pavithra and Ng, Daisy Y. M. and Liu, Gigi Y. Z. and Wan, Carrie K. C. and Tsang, Dominic N. C. and Peiris, Malik and Poon, Leo L. M.},
	month = may,
	year = {2021},
	pmid = {34004137},
	keywords = {2019 novel coronavirus disease, China, coronavirus disease, COVID-19, fitness center, Hong Kong, molecular epidemiology, respiratory infections, SARS-CoV-2, severe acute respiratory syndrome coronavirus 2, superspread, transmission, viruses, zoonoses}
}

@article{correa-martinez_pandemic_2020,
	title = {A {Pandemic} in {Times} of {Global} {Tourism}: {Superspreading} and {Exportation} of {COVID}-19 {Cases} from a {Ski} {Area} in {Austria}},
	volume = {58},
		shorttitle = {A {Pandemic} in {Times} of {Global} {Tourism}},
	
		language = {en},
	number = {6},
	urldate = {2021-06-03},
	journal = {Journal of Clinical Microbiology},
	author = {Correa-Martínez, Carlos L. and Kampmeier, Stefanie and Kümpers, Philipp and Schwierzeck, Vera and Hennies, Marc and Hafezi, Wali and Kühn, Joachim and Pavenstädt, Hermann and Ludwig, Stephan and Mellmann, Alexander},
	editor = {McAdam, Alexander J.},
	month = may,
	year = {2020},
	file = {Texte intégral:C\:\\Users\\haiec\\Zotero\\storage\\H65MLKHU\\Correa-Martínez et al. - 2020 - A Pandemic in Times of Global Tourism Superspread.pdf:application/pdf}
}

@article{kang_coronavirus_2020,
	title = {Coronavirus {Disease} {Exposure} and {Spread} from {Nightclubs}, {South} {Korea}},
	volume = {26},
		number = {10},
	urldate = {2021-06-03},
	journal = {Emerging Infectious Diseases},
	author = {Kang, Cho Ryok and Lee, Jin Yong and Park, Yoojin and Huh, In Sil and Ham, Hyon Jeen and Han, Jin Kyeong and Kim, Jung Il and Na, Baeg Ju and {Seoul Metropolitan Government COVID-19} and {Rapid Response Team (SCoRR Team)}},
	month = oct,
	year = {2020},
	pages = {2499--2501},
	file = {Texte intégral:C\:\\Users\\haiec\\Zotero\\storage\\8KHTD2AE\\Kang et al. - 2020 - Coronavirus Disease Exposure and Spread from Night.pdf:application/pdf}
}

@article{lu_covid-19_2020,
	title = {{COVID}-19 {Outbreak} {Associated} with {Air} {Conditioning} in {Restaurant}, {Guangzhou}, {China}, 2020},
	volume = {26},
		number = {7},
	urldate = {2021-06-03},
	journal = {Emerging Infectious Diseases},
	author = {Lu, Jianyun and Gu, Jieni and Li, Kuibiao and Xu, Conghui and Su, Wenzhe and Lai, Zhisheng and Zhou, Deqian and Yu, Chao and Xu, Bin and Yang, Zhicong},
	month = jul,
	year = {2020},
	pages = {1628--1631},
	file = {Texte intégral:C\:\\Users\\haiec\\Zotero\\storage\\DKXBV8HU\\Lu et al. - 2020 - COVID-19 Outbreak Associated with Air Conditioning.pdf:application/pdf}
}

@article{de_man_outbreak_2020,
	title = {Outbreak of {Coronavirus} {Disease} 2019 ({COVID}-19) in a {Nursing} {Home} {Associated} {With} {Aerosol} {Transmission} as a {Result} of {Inadequate} {Ventilation}},
		language = {en},
	urldate = {2021-06-03},
	journal = {Clinical Infectious Diseases},
	author = {de Man, Peter and Paltansing, Sunita and Ong, David S Y and Vaessen, Norbert and van Nielen, Gerard and Koeleman, Johannes G M},
	month = aug,
	year = {2020},
	pages = {ciaa1270},
	file = {Texte intégral:C\:\\Users\\haiec\\Zotero\\storage\\H3IBLJJB\\de Man et al. - 2020 - Outbreak of Coronavirus Disease 2019 (COVID-19) in.pdf:application/pdf}
}

@article{chau_superspreading_2021,
	title = {Superspreading {Event} of {SARS}-{CoV}-2 {Infection} at a {Bar}, {Ho} {Chi} {Minh} {City}, {Vietnam}},
	volume = {27},
		number = {1},
	urldate = {2021-06-03},
	journal = {Emerging Infectious Diseases},
	author = {Chau, Nguyen Van Vinh and Hong, Nguyen Thi Thu and Ngoc, Nghiem My and Thanh, Tran Tan and Khanh, Phan Nguyen Quoc and Nguyet, Lam Anh and Nhu, Le Nguyen Truc and Ny, Nguyen Thi Han and Man, Dinh Nguyen Huy and Hang, Vu Thi Ty and Phong, Nguyen Thanh and Que, Nguyen Thi Hong and Tuyen, Pham Thi and Tu, Tran Nguyen Hoang and Hien, Tran Tinh and Minh, Ngo Ngoc Quang and Hung, Le Manh and Truong, Nguyen Thanh and Yen, Lam Minh and Rogier van Doorn, H. and Dung, Nguyen Thanh and Thwaites, Guy and Dung, Nguyen Tri and Van Tan, Le and {the OUCRU COVID-19 research group}},
	month = jan,
	year = {2021},
	pages = {310--314},
	file = {Texte intégral:C\:\\Users\\haiec\\Zotero\\storage\\VKAIX7QU\\Chau et al. - 2021 - Superspreading Event of SARS-CoV-2 Infection at a .pdf:application/pdf}
}

@article{neant_modeling_2021,
	title = {Modeling {SARS}-{CoV}-2 viral kinetics and association with mortality in hospitalized patients from the {French} {COVID} cohort},
	volume = {118},
	copyright = {Copyright  2021 the Author(s). Published by PNAS.. https://creativecommons.org/licenses/by/4.0/This open access article is distributed under Creative Commons Attribution License 4.0 (CC BY).},
		abstract = {The characterization of severe acute respiratory syndrome coronavirus 2 (SARS-CoV-2) viral kinetics in hospitalized patients and its association with mortality is unknown. We analyzed death and nasopharyngeal viral kinetics in 655 hospitalized patients from the prospective French COVID cohort. The model predicted a median peak viral load that coincided with symptom onset. Patients with age ≥65 y had a smaller loss rate of infected cells, leading to a delayed median time to viral clearance occurring 16 d after symptom onset as compared to 13 d in younger patients (P {\textless} 10−4). In multivariate analysis, the risk factors associated with mortality were age ≥65 y, male gender, and presence of chronic pulmonary disease (hazard ratio [HR] {\textgreater} 2.0). Using a joint model, viral dynamics after hospital admission was an independent predictor of mortality (HR = 1.31, P {\textless} 10−3). Finally, we used our model to simulate the effects of effective pharmacological interventions on time to viral clearance and mortality. A treatment able to reduce viral production by 90\% upon hospital admission would shorten the time to viral clearance by 2.0 and 2.9 d in patients of age {\textless}65 y and ≥65 y, respectively. Assuming that the association between viral dynamics and mortality would remain similar to that observed in our population, this could translate into a reduction of mortality from 19 to 14\% in patients of age ≥65 y with risk factors. Our results show that viral dynamics is associated with mortality in hospitalized patients. Strategies aiming to reduce viral load could have an effect on mortality rate in this population.},
	language = {en},
	number = {8},
	urldate = {2021-05-31},
	journal = {Proceedings of the National Academy of Sciences},
	author = {Néant, Nadège and Lingas, Guillaume and Hingrat, Quentin Le and Ghosn, Jade and Engelmann, Ilka and Lepiller, Quentin and Gaymard, Alexandre and Ferré, Virginie and Hartard, Cédric and Plantier, Jean-Christophe and Thibault, Vincent and Marlet, Julien and Montes, Brigitte and Bouiller, Kevin and Lescure, François-Xavier and Timsit, Jean-François and Faure, Emmanuel and Poissy, Julien and Chidiac, Christian and Raffi, François and Kimmoun, Antoine and Etienne, Manuel and Richard, Jean-Christophe and Tattevin, Pierre and Garot, Denis and Moing, Vincent Le and Bachelet, Delphine and Tardivon, Coralie and Duval, Xavier and Yazdanpanah, Yazdan and Mentré, France and Laouénan, Cédric and Visseaux, Benoit and Guedj, Jérémie and Groups, for the French COVID Cohort Investigators {and} French Cohort Study},
	month = feb,
	year = {2021},
	pmid = {33536313},
	keywords = {mortality, SARS-CoV-2, viral dynamics},
	file = {Full Text PDF:C\:\\Users\\haiec\\Zotero\\storage\\WVX6RIII\\Néant et al. - 2021 - Modeling SARS-CoV-2 viral kinetics and association.pdf:application/pdf;Snapshot:C\:\\Users\\haiec\\Zotero\\storage\\AE5R6UHX\\e2017962118.html:text/html}
}

@article{yang_just_2021,
	title = {Just 2\% of {SARS}-{CoV}-2-positive individuals carry 90\% of the virus circulating in communities},
	volume = {118},
	copyright = {Copyright 2021 the Author(s). Published by PNAS.. https://creativecommons.org/licenses/by/4.0/This open access article is distributed under Creative Commons Attribution License 4.0 (CC BY).},
		abstract = {We analyze data from the fall 2020 pandemic response efforts at the University of Colorado Boulder, where more than 72,500 saliva samples were tested for severe acute respiratory syndrome coronavirus 2 (SARS-CoV-2) using qRT-PCR. All samples were collected from individuals who reported no symptoms associated with COVID-19 on the day of collection. From these, 1,405 positive cases were identified. The distribution of viral loads within these asymptomatic individuals was indistinguishable from what has been previously observed in symptomatic individuals. Regardless of symptomatic status, ∼50\% of individuals who test positive for SARS-CoV-2 seem to be in noninfectious phases of the disease, based on having low viral loads in a range from which live virus has rarely been isolated. We find that, at any given time, just 2\% of individuals carry 90\% of the virions circulating within communities, serving as viral “supercarriers” and possibly also superspreaders.},
	language = {en},
	number = {21},
	urldate = {2021-05-11},
	journal = {Proceedings of the National Academy of Sciences},
	author = {Yang, Qing and Saldi, Tassa K. and Gonzales, Patrick K. and Lasda, Erika and Decker, Carolyn J. and Tat, Kimngan L. and Fink, Morgan R. and Hager, Cole R. and Davis, Jack C. and Ozeroff, Christopher D. and Muhlrad, Denise and Clark, Stephen K. and Fattor, Will T. and Meyerson, Nicholas R. and Paige, Camille L. and Gilchrist, Alison R. and Barbachano-Guerrero, Arturo and Worden-Sapper, Emma R. and Wu, Sharon S. and Brisson, Gloria R. and McQueen, Matthew B. and Dowell, Robin D. and Leinwand, Leslie and Parker, Roy and Sawyer, Sara L.},
	month = may,
	year = {2021},
	keywords = {transmission, SARS-CoV-2, viral load},
	file = {Full Text PDF:C\:\\Users\\haiec\\Zotero\\storage\\KW7KT5BS\\Yang et al. - 2021 - Just 2% of SARS-CoV-2−positive individuals carry 9.pdf:application/pdf;Snapshot:C\:\\Users\\haiec\\Zotero\\storage\\4JQEC635\\e2104547118.html:text/html}
}


@article{du_effect_2020,
	title = {Effect of ventilation improvement during a tuberculosis outbreak in underventilated university buildings},
	volume = {30},
		language = {en},
	number = {3},
	urldate = {2021-04-05},
	journal = {Indoor Air},
	author = {Du, Chun‐Ru and Wang, Shun‐Chih and Yu, Ming‐Chih and Chiu, Ting‐Fang and Wang, Jann‐Yuan and Chuang, Pei‐Chun and Jou, Ruwen and Chan, Pei‐Chun and Fang, Chi‐Tai},
	month = may,
	year = {2020},
	pages = {422--432},
	file = {Du et al. - 2020 - Effect of ventilation improvement during a tubercu.pdf:C\:\\Users\\haiec\\Zotero\\storage\\RFRY69U5\\Du et al. - 2020 - Effect of ventilation improvement during a tubercu.pdf:application/pdf}
}

% REFS A AJOUTER DU 8 JUIN


@article{gettings_mask_2021,
	title = {Mask {Use} and {Ventilation} {Improvements} to {Reduce} {COVID}-19 {Incidence} in {Elementary} {Schools} — {Georgia}, {November} 16–{December} 11, 2020},
	volume = {70},
		abstract = {To meet the educational, physical, social, and emotional needs of children, many U.S. schools opened for in-person ...},
	language = {en-us},
	urldate = {2021-05-28},
	journal = {MMWR. Morbidity and Mortality Weekly Report},
	author = {Gettings, Jenna},
	year = {2021},
	file = {Texte intégral:/Users/admin/Zotero/storage/4JG8C9PQ/Gettings - 2021 - Mask Use and Ventilation Improvements to Reduce CO.pdf:application/pdf;Snapshot:/Users/admin/Zotero/storage/RZGL8LR2/mm7021e1.html:text/html}
}


@article{bulfone_outdoor_2021,
	title = {Outdoor {Transmission} of {SARS}-{CoV}-2 and {Other} {Respiratory} {Viruses}: {A} {Systematic} {Review}},
	volume = {223},
		shorttitle = {Outdoor {Transmission} of {SARS}-{CoV}-2 and {Other} {Respiratory} {Viruses}},
	
		abstract = {While risk of outdoor transmission of respiratory viral infections is hypothesized to be low, there are limited data on SARS-CoV-2 transmission in outdoor compared to indoor settings.We conducted a systematic review of peer-reviewed papers indexed in PubMed, EMBASE, and Web of Science and preprints in Europe PMC through 12 August 2020 that described cases of human transmission of SARS-CoV-2. Reports of other respiratory virus transmission were included for reference.Five identified studies found a low proportion of reported global SARS-CoV-2 infections occurred outdoors (\&lt;10\%) and the odds of indoor transmission was very high compared to outdoors (18.7 times; 95\% confidence interval, 6.0–57.9). Five studies described influenza transmission outdoors and 2 adenovirus transmission outdoors. There was high heterogeneity in study quality and individual definitions of outdoor settings, which limited our ability to draw conclusions about outdoor transmission risks. In general, factors such as duration and frequency of personal contact, lack of personal protective equipment, and occasional indoor gathering during a largely outdoor experience were associated with outdoor reports of infection.Existing evidence supports the wide-held belief that risk of SARS-CoV-2 transmission is lower outdoors but there are significant gaps in our understanding of specific pathways.},
	number = {4},
	urldate = {2021-05-28},
	journal = {The Journal of Infectious Diseases},
	author = {Bulfone, Tommaso Celeste and Malekinejad, Mohsen and Rutherford, George W and Razani, Nooshin},
	month = feb,
	year = {2021},
	pages = {550--561},
	file = {Full Text PDF:/Users/admin/Zotero/storage/VKPI9LY7/Bulfone et al. - 2021 - Outdoor Transmission of SARS-CoV-2 and Other Respi.pdf:application/pdf;Snapshot:/Users/admin/Zotero/storage/XKANCQC2/6009483.html:text/html}
}

@article{jones_estimating_2021,
	title = {Estimating infectiousness throughout {SARS}-{CoV}-2 infection course},
	copyright = {Copyright  2021 The Authors, some rights reserved; exclusive licensee American Association for the Advancement of Science. No claim to original U.S. Government Works. Distributed under a Creative Commons Attribution License 4.0 (CC BY).. https://creativecommons.org/licenses/by/4.0/ This is an open-access article distributed under the terms of the Creative Commons Attribution license, which permits unrestricted use, distribution, and reproduction in any medium, provided the original work is properly cited.},
		abstract = {Two elementary parameters for quantifying viral infection and shedding are viral load and whether samples yield a replicating virus isolate in cell culture. We examined 25,381 German SARS-CoV-2 cases, including 6110 from test centres attended by pre-symptomatic, asymptomatic, and mildly-symptomatic (PAMS) subjects, 9519 who were hospitalised, and 1533 B.1.1.7 lineage infections. The youngest had mean log10 viral load 0.5 (or less) lower than older subjects and an estimated {\textasciitilde}78\% of the peak cell culture replication probability, due in part to smaller swab sizes and unlikely to be clinically relevant. Viral loads above 109 copies per swab were found in 8\% of subjects, one-third of whom were PAMS, with mean age 37.6. We estimate 4.3 days from onset of shedding to peak viral load (8.1) and cell culture isolation probability (0.75). B.1.1.7 subjects had mean log10 viral load 1.05 higher than non-B.1.1.7, with estimated cell culture replication probability 2.6 times higher.},
	language = {en},
	urldate = {2021-06-08},
	journal = {Science},
	volume = {373},
	number = {6551},
	pages = {1116--1121},
	author = {Jones, Terry C. and Biele, Guido and Mühlemann, Barbara and Veith, Talitha and Schneider, Julia and Beheim-Schwarzbach, Jörn and Bleicker, Tobias and Tesch, Julia and Schmidt, Marie Luisa and Sander, Leif Erik and Kurth, Florian and Menzel, Peter and Schwarzer, Rolf and Zuchowski, Marta and Hofmann, Jörg and Krumbholz, Andi and Stein, Angela and Edelmann, Anke and Corman, Victor Max and Drosten, Christian},
	month = may,
	year = {2021},
	pmid = {34035154},
	file = {Full Text PDF:/Users/admin/Zotero/storage/PTGPBC9L/Jones et al. - 2021 - Estimating infectiousness throughout SARS-CoV-2 in.pdf:application/pdf;Snapshot:/Users/admin/Zotero/storage/BJJTLIKD/science.html:text/html}
}


@article{goldberg_sars-cov-2_2021,
	title = {{SARS}-{CoV}-2 {Infection} {Among} {Health} {Care} {Workers} {Despite} the {Use} of {Surgical} {Masks} and {Physical} {Distancing}—the {Role} of {Airborne} {Transmission}},
	volume = {8},
		abstract = {Severe acute respiratory syndrome coronavirus 2 (SARS-CoV-2) is transmitted mainly via respiratory droplets. A key question in the coronavirus disease 2019 pandemic is whether SARS-CoV-2 could be transmitted via the airborne route as well. We report for the first time SARS-CoV-2 nosocomial infections despite using surgical masks and physical distancing. This report may provide possible evidence for airborne transmission of SARS-CoV-2.},
	number = {3},
	urldate = {2021-06-08},
	journal = {Open Forum Infectious Diseases},
	author = {Goldberg, Lotem and Levinsky, Yoel and Marcus, Nufar and Hoffer, Vered and Gafner, Michal and Hadas, Shai and Kraus, Sraya and Mor, Meirav and Scheuerman, Oded},
	month = mar,
	year = {2021},
	file = {Full Text PDF:/Users/admin/Zotero/storage/ER85IP8Y/Goldberg et al. - 2021 - SARS-CoV-2 Infection Among Health Care Workers Des.pdf:application/pdf;Snapshot:/Users/admin/Zotero/storage/Y7J59CRV/6121257.html:text/html}
}

@article{zhang_evidence_2021,
	title = {Evidence for lack of transmission by close contact and surface touch in a restaurant outbreak of {COVID}-19},
	volume = {0},
		abstract = {{\textless}h2{\textgreater}Abstract{\textless}/h2{\textgreater}{\textless}p{\textgreater}\textbf{Background:} Coronavirus disease 2019 (COVID-19) is primarily a respiratory disease that has become a global pandemic. Close contact plays an important role in infection spread, while fomite may also be a possible transmission route. Research during the COVID-19 pandemic has identified long-range airborne transmission as one of the important transmission routes although lack solid evidence.{\textless}/p{\textgreater}{\textless}p{\textgreater}\textbf{Methods:} We examined video data related to a restaurant associated COVID-19 outbreak in Guangzhou. We observed more than 40,000 surface touches and 13,000 episodes of close contacts in the restaurant during the entire lunch duration. These data allowed us to analyse infection risk via both the fomite and close contact routes.{\textless}/p{\textgreater}{\textless}p{\textgreater}\textbf{Results:} There is no significant correlation between the infection risk via both fomite and close contact routes among those who were not family members of the index case. We can thus rule out virus transmission via fomite contact and interpersonal close contact routes in the Guangzhou restaurant outbreak. The absence of a fomite route agrees with the COVID-19 literature.{\textless}/p{\textgreater}{\textless}p{\textgreater}\textbf{Conclusions:} These results provide indirect evidence for the long-range airborne route dominating SARS-CoV-2 transmission in the restaurant. We note that the restaurant was poorly ventilated, allowing for increasing airborne SARS-CoV-2 concentration.{\textless}/p{\textgreater}},
	language = {English},
	number = {0},
	urldate = {2021-06-08},
	journal = {Journal of Infection},
	author = {Zhang, Nan and Chen, Xuguang and Jia, Wei and Jin, Tianyi and Xiao, Shenglan and Chen, Wenzhao and Hang, Jian and Ou, Cuiyun and Lei, Hao and Qian, Hua and Su, Boni and Li, Jiansen and Liu, Dongmei and Zhang, Weirong and Xue, Peng and Liu, Jiaping and Weschler, Louise B. and Xie, Jingchao and Li, Yuguo and Kang, Min},
	month = may,
	year = {2021},
	pmid = {34062182},
	
	file = {Full Text PDF:/Users/admin/Zotero/storage/2WJ7LEI2/Zhang et al. - 2021 - Evidence for lack of transmission by close contact.pdf:application/pdf}
}


@article{elie_inferring_2021,
	title = {Inferring {SARS}-{CoV}-2 variant within-host kinetics},
	copyright = { 2021, Posted by Cold Spring Harbor Laboratory. This pre-print is available under a Creative Commons License (Attribution-NonCommercial 4.0 International), CC BY-NC 4.0, as described at http://creativecommons.org/licenses/by-nc/4.0/},
	
		abstract = {{\textless}p{\textgreater}SARS-CoV-2 variants are causing epidemic rebounds in many countries. By analyzing longitudinal cycle threshold (Ct) values from screening tests in the general population and hospitals, we find that infections caused by variant lineages have higher peak viral load than wild type lineages and, for the B.1.1.7 lineage, have a longer infectious period duration. Linking within-host kinetics to transmission data suggests that infections caused by variants have higher transmission potentials and that their epidemiological fitness may depend on the demography of the host population.{\textless}/p{\textgreater}},
	language = {en},
	urldate = {2021-06-08},
	author = {Elie, Baptiste and Lecorche, Emmanuel and Sofonea, Mircea T. and Trombert-Paolantoni, Sabine and Foulongne, Vincent and Guedj, Jérémie and Haim-Boukobza, Stpéhanie and Roquebert, Bénédicte and Alizon, Samuel},
	month = may,
	year = {2021},
	journal = {medRxiv:2021.05.26.21257835},
  eprint = {2021.05.26.21257835},
  eprinttype = {medRxiv},

	file = {Full Text PDF:/Users/admin/Zotero/storage/NER32HPV/Elie et al. - 2021 - Inferring SARS-CoV-2 variant within-host kinetics.pdf:application/pdf;Snapshot:/Users/admin/Zotero/storage/EEFVGPFW/2021.05.26.html:text/html}
}

@article{smither_experimental_2020,
	title = {Experimental aerosol survival of {SARS}-{CoV}-2 in artificial saliva and tissue culture media at medium and high humidity},
	volume = {9},
		abstract = {SARS-CoV-2, the causative agent of the COVID-19 pandemic, may be transmitted via airborne droplets or contact with surfaces onto which droplets have deposited. In this study, the ability of SARS-CoV-2 to survive in the dark, at two diﬀerent relative humidity values and within artiﬁcial saliva, a clinically relevant matrix, was investigated. SARS-CoV-2 was found to be stable, in the dark, in a dynamic small particle aerosol under the four experimental conditions we tested and viable virus could still be detected after 90 minutes. The decay rate and half-life was determined and decay rates ranged from 0.4 to 2.27 \% per minute and the half lives ranged from 30 to 177 minutes for the diﬀerent conditions. This information can be used for advice and modelling and potential mitigation strategies.},
	language = {en},
	number = {1},
	urldate = {2021-03-29},
	journal = {Emerging Microbes \& Infections},
	author = {Smither, Sophie J. and Eastaugh, Lin S. and Findlay, James S. and Lever, Mark S.},
	month = jan,
	year = {2020},
	pages = {1415--1417},
	file = {Smither et al. - 2020 - Experimental aerosol survival of SARS-CoV-2 in art.pdf:/Users/admin/Zotero/storage/LIVKZREJ/Smither et al. - 2020 - Experimental aerosol survival of SARS-CoV-2 in art.pdf:application/pdf}
}


@article{laporte_sars-cov-2_2021,
	title = {The {SARS}-{CoV}-2 and other human coronavirus spike proteins are fine-tuned towards temperature and proteases of the human airways},
	volume = {17},
		abstract = {The high transmissibility of SARS-CoV-2 is related to abundant replication in the upper airways, which is not observed for the other highly pathogenic coronaviruses SARS-CoV and MERS-CoV. We here reveal features of the coronavirus spike (S) protein, which optimize the virus towards the human respiratory tract. First, the S proteins exhibit an intrinsic temperature preference, corresponding with the temperature of the upper or lower airways. Pseudoviruses bearing the SARS-CoV-2 spike (SARS-2-S) were more infectious when produced at 33°C instead of 37°C, a property shared with the S protein of HCoV-229E, a common cold coronavirus. In contrast, the S proteins of SARS-CoV and MERS-CoV favored 37°C, in accordance with virus preference for the lower airways. Next, SARS-2-S-driven entry was efficiently activated by not only TMPRSS2, but also the TMPRSS13 protease, thus broadening the cell tropism of SARS-CoV-2. Both proteases proved relevant in the context of authentic virus replication. TMPRSS13 appeared an effective spike activator for the virulent coronaviruses but not the low pathogenic HCoV-229E virus. Activation of SARS-2-S by these surface proteases requires processing of the S1/S2 cleavage loop, in which both the furin recognition motif and extended loop length proved critical. Conversely, entry of loop deletion mutants is significantly increased in cathepsin-rich cells. Finally, we demonstrate that the D614G mutation increases SARS-CoV-2 stability, particularly at 37°C, and, enhances its use of the cathepsin L pathway. This indicates a link between S protein stability and usage of this alternative route for virus entry. Since these spike properties may promote virus spread, they potentially explain why the spike-G614 variant has replaced the early D614 variant to become globally predominant. Collectively, our findings reveal adaptive mechanisms whereby the coronavirus spike protein is adjusted to match the temperature and protease conditions of the airways, to enhance virus transmission and pathology.},
	language = {en},
	number = {4},
	urldate = {2021-06-09},
	journal = {PLOS Pathogens},
	author = {Laporte, Manon and Raeymaekers, Valerie and Berwaer, Ria Van and Vandeput, Julie and Marchand-Casas, Isabel and Thibaut, Hendrik-Jan and Looveren, Dominique Van and Martens, Katleen and Hoffmann, Markus and Maes, Piet and Pöhlmann, Stefan and Naesens, Lieve and Stevaert, Annelies},
	month = apr,
	year = {2021},
	
	keywords = {Coronaviruses, Proteases, Respiratory infections, SARS coronavirus, SARS CoV 2, Transfection, Viral entry, Viral replication},
	pages = {e1009500},
	file = {Full Text PDF:/Users/admin/Zotero/storage/P37INHPQ/Laporte et al. - 2021 - The SARS-CoV-2 and other human coronavirus spike p.pdf:application/pdf;Snapshot:/Users/admin/Zotero/storage/TI6VPTEA/article.html:text/html}
}


@techreport{cdc_upper-room_2021,
	title = {Upper-{Room} {Ultraviolet} {Germicidal} {Irradiation} ({UVGI})},
	
	urldate = {2021-06-10},
	author = {Center for Disease Control and Prevention},
	date = {2021},
	file = {Upper-Room Ultraviolet Germicidal Irradiation (UVGI) | CDC:/Users/admin/Zotero/storage/3IYWTVH8/uvgi.html:text/html}
}


@article{morawska_paradigm_2021,
	title = {A paradigm shift to combat indoor respiratory infection},
	volume = {372},
	copyright = {Copyright  2021, American Association for the Advancement of Science. http://www.sciencemag.org/about/science-licenses-journal-article-reuseThis is an article distributed under the terms of the Science Journals Default License.},
		abstract = {Building ventilation systems must get much better
Building ventilation systems must get much better},
	language = {en},
	number = {6543},
	urldate = {2021-05-28},
	journal = {Science},
	author = {Morawska, Lidia and Allen, Joseph and Bahnfleth, William and Bluyssen, Philomena M. and Boerstra, Atze and Buonanno, Giorgio and Cao, Junji and Dancer, Stephanie J. and Floto, Andres and Franchimon, Francesco and Greenhalgh, Trisha and Haworth, Charles and Hogeling, Jaap and Isaxon, Christina and Jimenez, Jose L. and Kurnitski, Jarek and Li, Yuguo and Loomans, Marcel and Marks, Guy and Marr, Linsey C. and Mazzarella, Livio and Melikov, Arsen Krikor and Miller, Shelly and Milton, Donald K. and Nazaroff, William and Nielsen, Peter V. and Noakes, Catherine and Peccia, Jordan and Prather, Kim and Querol, Xavier and Sekhar, Chandra and Seppanen, Olli and Tanabe, Shin-ichi and Tang, Julian W. and Tellier, Raymond and Tham, Kwok Wai and Wargocki, Pawel and Wierzbicka, Aneta and Yao, Maosheng},
	month = may,
	year = {2021},
	pmid = {33986171},
	pages = {689--691},
	file = {Morawska et al. - 2021 - A paradigm shift to combat indoor respiratory infe.pdf:/Users/admin/Zotero/storage/YC6QGS9G/Morawska et al. - 2021 - A paradigm shift to combat indoor respiratory infe.pdf:application/pdf;Snapshot:/Users/admin/Zotero/storage/VN5WNWZI/tab-pdf.html:text/html}
}


@article{cappa_expiratory_2021,
	title = {Expiratory aerosol particle escape from surgical masks due to imperfect sealing},
	volume = {11},
		abstract = {Abstract
            Wearing surgical masks or other similar face coverings can reduce the emission of expiratory particles produced via breathing, talking, coughing, or sneezing. Although it is well established that some fraction of the expiratory airflow leaks around the edges of the mask, it is unclear how these leakage airflows affect the overall efficiency with which masks block emission of expiratory aerosol particles. Here, we show experimentally that the aerosol particle concentrations in the leakage airflows around a surgical mask are reduced compared to no mask wearing, with the magnitude of reduction dependent on the direction of escape (out the top, the sides, or the bottom). Because the actual leakage flowrate in each direction is difficult to measure, we use a Monte Carlo approach to estimate flow-corrected particle emission rates for particles having diameters in the range 0.5–20 μm. in all orientations. From these, we derive a flow-weighted overall number-based particle removal efficiency for the mask. The overall mask efficiency, accounting both for air that passes through the mask and for leakage flows, is reduced compared to the through-mask filtration efficiency, from 93 to 70\% for talking, but from only 94–90\% for coughing. These results demonstrate that leakage flows due to imperfect sealing do decrease mask efficiencies for reducing emission of expiratory particles, but even with such leakage surgical masks provide substantial control.},
	language = {en},
	number = {1},
	urldate = {2021-06-16},
	journal = {Scientific Reports},
	author = {Cappa, Christopher D. and Asadi, Sima and Barreda, Santiago and Wexler, Anthony S. and Bouvier, Nicole M. and Ristenpart, William D.},
	month = dec,
	year = {2021},
	pages = {12110},
	file = {Cappa et al. - 2021 - Expiratory aerosol particle escape from surgical m.pdf:/Users/admin/Zotero/storage/LF73VNWT/Cappa et al. - 2021 - Expiratory aerosol particle escape from surgical m.pdf:application/pdf}
}


@article{sethuraman_interpreting_2020,
	title = {Interpreting {Diagnostic} {Tests} for {SARS}-{CoV}-2},
	volume = {323},
		abstract = {The pandemic of coronavirus disease 2019 (COVID-19) continues to affect much of the world. Knowledge of diagnostic tests for severe acute respiratory syndrome coronavirus 2 (SARS-CoV-2) is still evolving, and a clear understanding of the nature of the tests and interpretation of their findings is important. This Viewpoint describes how to interpret 2 types of diagnostic tests commonly in use for SARS-CoV-2 infections—reverse transcriptase–polymerase chain reaction (RT-PCR) and IgM and IgG enzyme-linked immunosorbent assay (ELISA)—and how the results may vary over time (Figure).},
	number = {22},
	urldate = {2021-09-30},
	journal = {JAMA},
	author = {Sethuraman, Nandini and Jeremiah, Sundararaj Stanleyraj and Ryo, Akihide},
	month = jun,
	year = {2020},
	pages = {2249--2251},
	file = {Texte intégral:/Users/admin/Zotero/storage/L3K58AB2/Sethuraman et al. - 2020 - Interpreting Diagnostic Tests for SARS-CoV-2.pdf:application/pdf;Snapshot:/Users/admin/Zotero/storage/28D9MSB2/2765837.html:text/html},
}


@article{rudnick_risk_2003,
	title = {Risk of indoor airborne infection transmission estimated from carbon dioxide concentration},
	volume = {13},
		shorttitle = {Risk of indoor airborne infection transmission estimated from carbon dioxide concentration},
	
		language = {en},
	number = {3},
	urldate = {2021-03-24},
	journal = {Indoor Air},
	author = {Rudnick, S. N. and Milton, D. K.},
	month = sep,
	year = {2003},
	pages = {237--245},
	file = {Rudnick et Milton - 2003 - Risk of indoor airborne infection transmission est.pdf:/Users/admin/Zotero/storage/YMR93FA5/Rudnick et Milton - 2003 - Risk of indoor airborne infection transmission est.pdf:application/pdf},
}

@article{messner_fractional_2014,
	title = {Fractional {Poisson}—{A} {Simple} {Dose}-{Response} {Model} for {Human} {Norovirus}},
	volume = {34},
		abstract = {This study utilizes old and new Norovirus (NoV) human challenge data to model the dose-response relationship for human NoV infection. The combined data set is used to update estimates from a previously published beta-Poisson dose-response model that includes parameters for virus aggregation and for a beta-distribution that describes variable susceptibility among hosts. The quality of the beta-Poisson model is examined and a simpler model is proposed. The new model (fractional Poisson) characterizes hosts as either perfectly susceptible or perfectly immune, requiring a single parameter (the fraction of perfectly susceptible hosts) in place of the two-parameter beta-distribution. A second parameter is included to account for virus aggregation in the same fashion as it is added to the beta-Poisson model. Infection probability is simply the product of the probability of nonzero exposure (at least one virus or aggregate is ingested) and the fraction of susceptible hosts. The model is computationally simple and appears to be well suited to the data from the NoV human challenge studies. The model's deviance is similar to that of the beta-Poisson, but with one parameter, rather than two. As a result, the Akaike information criterion favors the fractional Poisson over the beta-Poisson model. At low, environmentally relevant exposure levels ({\textless}100), estimation error is small for the fractional Poisson model; however, caution is advised because no subjects were challenged at such a low dose. New low-dose data would be of great value to further clarify the NoV dose-response relationship and to support improved risk assessment for environmentally relevant exposures.},
	language = {en},
	number = {10},
	urldate = {2021-09-29},
	journal = {Risk Analysis},
	author = {Messner, Michael J. and Berger, Philip and Nappier, Sharon P.},
	year = {2014},
	
	keywords = {Beta-Poisson, dose-response, fractional Poisson, immunity, infection, Norovirus},
	pages = {1820--1829},
	file = {Full Text PDF:/Users/admin/Zotero/storage/6E8RJAPR/Messner et al. - 2014 - Fractional Poisson—A Simple Dose-Response Model fo.pdf:application/pdf},
}

@article{ben_hassen_sir-poisson_2021,
	title = {A {SIR}-{Poisson} {Model} for {COVID}-19: {Evolution} and {Transmission} {Inference} in the {Maghreb} {Central} {Regions}},
	volume = {46},
		shorttitle = {A {SIR}-{Poisson} {Model} for {COVID}-19},
	
		abstract = {2019-nCoV is a virulent virus belonging to the coronavirus family that caused the new pneumonia (COVID-19) which has spread internationally very rapidly and has become pandemic. In this research paper, we set forward a statistical model called SIR-Poisson that predicts the evolution and the global spread of infectious diseases. The proposed SIR-Poisson model is able to predict the range of the infected cases in a future period. More precisely, it is used to infer the transmission of the COVID-19 in the three Maghreb Central countries (Tunisia, Algeria, and Morocco). Using the SIR-Poisson model and based on daily reported disease data, since its emergence until end April 2020, we attempted to predict the future disease period over 60 days. The estimated average number of contacts by an infected individual with others was around 2 for Tunisia and 3 for Algeria and Morocco. Relying on inferred scenarios, although the pandemic situation would tend to decline, it has not ended. From this perspective, the risk of COVID-19 spreading still exists after the deconfinement act. It is necessary, therefore, to carry on the containment until the estimated infected number achieves 0.},
	language = {en},
	number = {1},
	urldate = {2021-09-29},
	journal = {Arabian Journal for Science and Engineering},
	author = {Ben Hassen, Hanen and Elaoud, Anis and Ben Salah, Nahla and Masmoudi, Afif},
	month = jan,
	year = {2021},
	pages = {93--102},
	file = {Springer Full Text PDF:/Users/admin/Zotero/storage/TZN4B9FF/Ben Hassen et al. - 2021 - A SIR-Poisson Model for COVID-19 Evolution and Tr.pdf:application/pdf},
}

@article{azimi_mechanistic_2021,
	title = {Mechanistic transmission modeling of {COVID}-19 on the {Diamond} {Princess} cruise ship demonstrates the importance of aerosol transmission},
	volume = {118},
	copyright = {Copyright  2021 the Author(s). Published by PNAS.. https://creativecommons.org/licenses/by/4.0/This open access article is distributed under Creative Commons Attribution License 4.0 (CC BY).},
		abstract = {Several lines of existing evidence support the possibility of airborne transmission of coronavirus disease 2019 (COVID-19). However, quantitative information on the relative importance of transmission pathways of severe acute respiratory syndrome coronavirus 2 (SARS-CoV-2) remains limited. To evaluate the relative importance of multiple transmission routes for SARS-CoV-2, we developed a modeling framework and leveraged detailed information available from the Diamond Princess cruise ship outbreak that occurred in early 2020. We modeled 21,600 scenarios to generate a matrix of solutions across a full range of assumptions for eight unknown or uncertain epidemic and mechanistic transmission factors. A total of 132 model iterations met acceptability criteria (R2 {\textgreater} 0.95 for modeled vs. reported cumulative daily cases and R2 {\textgreater} 0 for daily cases). Analyzing only these successful model iterations quantifies the likely contributions of each defined mode of transmission. Mean estimates of the contributions of short-range, long-range, and fomite transmission modes to infected cases across the entire simulation period were 35\%, 35\%, and 30\%, respectively. Mean estimates of the contributions of larger respiratory droplets and smaller respiratory aerosols were 41\% and 59\%, respectively. Our results demonstrate that aerosol inhalation was likely the dominant contributor to COVID-19 transmission among the passengers, even considering a conservative assumption of high ventilation rates and no air recirculation conditions for the cruise ship. Moreover, close-range and long-range transmission likely contributed similarly to disease progression aboard the ship, with fomite transmission playing a smaller role. The passenger quarantine also affected the importance of each mode, demonstrating the impacts of the interventions.},
	language = {en},
	number = {8},
	urldate = {2021-09-29},
	journal = {Proceedings of the National Academy of Sciences},
	author = {Azimi, Parham and Keshavarz, Zahra and Laurent, Jose Guillermo Cedeno and Stephens, Brent and Allen, Joseph G.},
	month = feb,
	year = {2021},
	pmid = {33536312},
	keywords = {aerosol transmission, COVID-19, built environment, Diamond Princess Cruise Ship, transmission risk model},
	file = {Full Text PDF:/Users/admin/Zotero/storage/FFCGW67U/Azimi et al. - 2021 - Mechanistic transmission modeling of COVID-19 on t.pdf:application/pdf;Snapshot:/Users/admin/Zotero/storage/WBST6WCT/e2015482118.html:text/html},
}

@article{ho_modeling_2021,
	title = {Modeling airborne pathogen transport and transmission risks of {SARS}-{CoV}-2},
	volume = {95},
		abstract = {An integrated modeling approach has been developed to better understand the relative impacts of different expiratory and environmental factors on airborne pathogen transport and transmission, motivated by the recent COVID-19 pandemic. Computational fluid dynamics (CFD) modeling was used to simulate spatial-temporal aerosol concentrations and quantified risks of exposure as a function of separation distance, exposure duration, environmental conditions (e.g., airflow/ventilation), and face coverings. The CFD results were combined with infectivity models to determine probability of infection, which is a function of the spatial-temporal aerosol concentrations, viral load, infectivity rate, viral viability, lung-deposition probability, and inhalation rate. Uncertainty distributions were determined for these parameters from the literature. Probabilistic analyses were performed to determine cumulative distributions of infection probabilities and to determine the most important parameters impacting transmission. This modeling approach has relevance to both pathogen and pollutant dispersion from expelled aerosol plumes.},
	urldate = {2021-09-29},
	journal = {Applied Mathematical Modelling},
	author = {Ho, Clifford K.},
	month = jul,
	year = {2021},
	pmid = {33642664},
	pmcid = {PMC7902220},
	pages = {297--319},
	file = {PubMed Central Full Text PDF:/Users/admin/Zotero/storage/B6D9ENGN/Ho - 2021 - Modeling airborne pathogen transport and transmiss.pdf:application/pdf},
}

@article{burridge_predictive_2021,
	title = {Predictive and retrospective modelling of airborne infection risk using monitored carbon dioxide},
		abstract = {The risk of long range, herein ‘airborne', infection needs to be better understood and is especially urgent during the COVID-19 pandemic. We present a method to determine the relative risk of airborne transmission that can be readily deployed with either modelled or monitored CO2 data and occupancy levels within an indoor space. For spaces regularly, or consistently, occupied by the same group of people, e.g. an open-plan office or a school classroom, we establish protocols to assess the absolute risk of airborne infection of this regular attendance at work or school. We present a methodology to easily calculate the expected number of secondary infections arising from a regular attendee becoming infectious and remaining pre/asymptomatic within these spaces. We demonstrate our model by calculating risks for both a modelled open-plan office and by using monitored data recorded within a small naturally ventilated office. In addition, by inferring ventilation rates from monitored CO2, we show that estimates of airborne infection can be accurately reconstructed, thereby offering scope for more informed retrospective modelling should outbreaks occur in spaces where CO2 is monitored. Well-ventilated spaces appear unlikely to contribute significantly to airborne infection. However, even moderate changes to the conditions within the office, or new variants of the disease, typically result in more troubling predictions.},
	language = {en},
	urldate = {2021-10-08},
	journal = {Indoor and Built Environment},
	author = {Burridge, Henry C. and Fan, Shiwei and Jones, Roderic L. and Noakes, Catherine J. and Linden, P. F.},
	month = sep,
	year = {2021},
	volume = {31},
	number = {5},
	pages = {1363-1380},
	keywords = {COVID-19, Airborne infection risk, Coronavirus SAR-CoV-2, Infection modelling, Monitored CO2},
	pages = {1420326X211043564},
	file = {SAGE PDF Full Text:/Users/admin/Zotero/storage/N7WPWWU3/Burridge et al. - 2021 - Predictive and retrospective modelling of airborne.pdf:application/pdf},
}

@article{riley_airborne_1978,
	title = {Airborne {Spread} of {Measles} in a {Suburban} {Elementary} {School}},
	volume = {107},
		abstract = {A measles epidemic in a modern suburban elementary school In upstate New York In spring, 1974, is analyzed in terms of a model which provides a basis for apportioning the chance of infection from classmates sharing the same home room, from airborne organisms reclrculated by the ventilating system, and from exposure In school buses. The epidemic was notable because of lts explosive nature and lts occurrence In a school where 97\% of the children had been vaccinated. Many had been vaccinated at less than one year of age. The Index case was a girl In second grade who produced 28 secondary cases in 14 different classrooms. Organisms reclrculated by the ventilating system were strongly Implicated. After two subsequent generations, 60 children had been Infected, and the epidemic subsided. From estimates of major physical and biologic factors, It was possible to calculate that the lndex case produced approximately 93 units of airborne lnfection (quanta) per minute. The epidemic pattern suggested that the secondaries were less Infectious by an order of magnitude. The exceptional Infectiousness of the Index case, lnadequate Immunization of many of the children, and the high percentage of air reclrculated throughout the school, are believed to account for the extent and sharpness of the outbreak.},
	number = {5},
	urldate = {2021-10-13},
	journal = {American Journal of Epidemiology},
	author = {Riley, E. C. and Murphy, G. and Riley, R. L.},
	month = may,
	year = {1978},
	pages = {421--432},
	file = {Full Text PDF:/Users/admin/Zotero/storage/A3IU39WG/RILEY et al. - 1978 - AIRBORNE SPREAD OF MEASLES IN A SUBURBAN ELEMENTAR.pdf:application/pdf;Snapshot:/Users/admin/Zotero/storage/8HIC4B7E/58522.html:text/html},
}

@article{bivolarova_comparison_2017,
	title = {A comparison between tracer gas and aerosol particles distribution indoors: {The} impact of ventilation rate, interaction of airflows, and presence of objects},
	volume = {27},
		shorttitle = {A comparison between tracer gas and aerosol particles distribution indoors},
	
		abstract = {The study investigated the separate and combined effects of ventilation rate, free convection flow produced by a thermal manikin, and the presence of objects on the distribution of tracer gas and particles in indoor air. The concentration of aerosol particles and tracer gas was measured in a test room with mixing ventilation. Three layouts were arranged: an empty room, an office room with an occupant sitting in front of a table, and a single-bed hospital room. The room occupant was simulated by a thermal manikin. Monodisperse particles of three sizes (0.07, 0.7, and 3.5 μm) and nitrous oxide tracer gas were generated simultaneously at the same location in the room. The particles and gas concentrations were measured in the bulk room air, in the breathing zone of the manikin, and in the exhaust air. Within the breathing zone of the sitting occupant, the tracer gas emerged as reliable predictor for the exposure to all different-sized test particles. A change in the ventilation rate did not affect the difference in concentration distribution between tracer gas and larger particle sizes. Increasing the room surface area did not influence the similarity in the dispersion of the aerosol particles and the tracer gas.},
	language = {en},
	number = {6},
	urldate = {2021-10-15},
	journal = {Indoor Air},
	author = {Bivolarova, M. and Ondráček, J. and Melikov, A. and Ždímal, V.},
	year = {2017},
	
	keywords = {exposure, particles, room air distribution, thermal manikin, tracer gas, transport behavior},
	pages = {1201--1212},
	file = {Full Text PDF:/Users/admin/Zotero/storage/HPFPF8CW/Bivolarova et al. - 2017 - A comparison between tracer gas and aerosol partic.pdf:application/pdf;Snapshot:/Users/admin/Zotero/storage/NCSQEF8E/ina.html:text/html},
}


@article{pumir_collisional_2016,
	title = {Collisional {Aggregation} {Due} to {Turbulence}},
	volume = {7},
		abstract = {Collisions between particles suspended in a ﬂuid play an important role in many physical processes. As an example, collisions of microscopic water droplets in clouds are a necessary step in the production of macroscopic raindrops. Collisions of dust grains are also conjectured to be important for planet formation in the gas surrounding young stars and to play a role in the dynamics of sand storms. In these processes, collisions are favored by fast turbulent motions. Here we review recent advances in the understanding of collisional aggregation due to turbulence. We discuss the role of fractal clustering of particles and caustic singularities of their velocities. We also discuss limitations of the Smoluchowski equation for modeling such processes. These advances lead to a semiquantitative understanding on the inﬂuence of turbulence on collision rates and point to deﬁciencies in the current understanding of rainfall and planet formation.},
	language = {en},
	number = {1},
	urldate = {2020-06-26},
	journal = {Annual Review of Condensed Matter Physics},
	author = {Pumir, Alain and Wilkinson, Michael},
	month = mar,
	year = {2016},
	keywords = {Physics - Fluid Dynamics},
	pages = {141--170},
	file = {Pumir et Wilkinson - 2016 - Collisional Aggregation Due to Turbulence.pdf:/Users/admin/Zotero/storage/C8I6F74U/Pumir et Wilkinson - 2016 - Collisional Aggregation Due to Turbulence.pdf:application/pdf},
}


@article{riley_clearing_1989,
	title = {Clearing the air. {The} theory and application of ultraviolet air disinfection},
	volume = {139},
			language = {eng},
	number = {5},
	journal = {The American Review of Respiratory Disease},
	author = {Riley, R. L. and Nardell, E. A.},
	month = may,
	year = {1989},
	pmid = {2653151},
	keywords = {Air Microbiology, Disinfection, Dose-Response Relationship, Radiation, Humans, Radiation Tolerance, Respiratory Tract Infections, Safety, Sterilization, Ultraviolet Rays},
	pages = {1286--1294},
	file = {Riley et Nardell - Clearing the Air The Theory and Application of Ul.pdf:/Users/admin/Zotero/storage/NXBCFNTI/Riley et Nardell - Clearing the Air The Theory and Application of Ul.pdf:application/pdf},
}


@book{wells_airborne_1955,
	address = {Cambridge, MA},
	title = {Airborne {Contagion} and {Air} {Hygiene}. {An} {Ecological} {Study} of {Droplet} {Infections}.},
	
	abstract = {To W. F. Wells is due the first description of a reasonably practicable instrument-the air centrifuge-for collecting small bacteria-carrying particles from the air; to him is due the demonstration that infection might be transferred by small air-borne particles-droplet nuclei-from the respiratory tract; and to him is due the first systematic study of an air disinfectant-ultra-violet...},
	language = {English},
	urldate = {2021-10-20},
	publisher = {Harvard University Press},
	author = {Wells, William Firth},
	year = {1955},
	
	file = {Snapshot:/Users/admin/Zotero/storage/5SP9M8ZJ/19562701497.html:text/html},
}


@article{nicas_markov_2000,
	title = {Markov {Modeling} of {Contaminant} {Concentrations} in {Indoor} {Air}},
	volume = {61},
		abstract = {Most models for contaminant dispersion in indoor air are deterministic and do not account for the probabilistic nature of the pollutant concentration at a given room position and time. Such variability can be important when estimating concentrations involving small numbers of contaminant particles. This article describes the use of probabilistic models termed Markov chains to account for a portion of this variability. The deterministic and Markov models are related in that the former provide the expected concentration values. To explain this relationship, a single-zone (well-mixed room) scenario is described as a Markov chain. Subsequently, a two-zone room is cast as a Markov model, and the latter is applied to assessing a health care worker’s risk of tuberculosis infection. Airborne particles carrying Mycobacterium tuberculosis bacilli are usually present in small numbers in a room occupied by an infectious tuberculosis patient. For a given scenario, the Markov model permits estimates of variability in exposure intensity and the resulting variability in infection risk.},
	language = {en},
	number = {4},
	urldate = {2021-10-20},
	journal = {AIHAJ - American Industrial Hygiene Association},
	author = {Nicas, Mark},
	month = jul,
	year = {2000},
	pages = {484--491},
	file = {Nicas - 2000 - Markov Modeling of Contaminant Concentrations in I.pdf:/Users/admin/Zotero/storage/PZCZJHVN/Nicas - 2000 - Markov Modeling of Contaminant Concentrations in I.pdf:application/pdf},
}


@article{wang_short-range_2021,
	title = {Short-range exposure to airborne virus transmission and current guidelines},
	volume = {118},
	copyright = { 2021 . https://www.pnas.org/site/aboutpnas/licenses.xhtmlPublished under the PNAS license.},
		abstract = {After the Spanish flu pandemic, it was apparent that airborne transmission was crucial to spreading virus contagion, and research responded by producing several fundamental works like the experiments of Duguid [J. P. Duguid, J. Hyg. 44, 6 (1946)] and the model of Wells [W. F. Wells, Am. J. Hyg. 20, 611–618 (1934)]. These seminal works have been pillars of past and current guidelines published by health organizations. However, in about one century, understanding of turbulent aerosol transport by jets and plumes has enormously progressed, and it is now time to use this body of developed knowledge. In this work, we use detailed experiments and accurate computationally intensive numerical simulations of droplet-laden turbulent puffs emitted during sneezes in a wide range of environmental conditions. We consider the same emission—number of drops, drop size distribution, and initial velocity—and we change environmental parameters such as temperature and humidity, and we observe strong variation in droplets’ evaporation or condensation in accordance with their local temperature and humidity microenvironment. We assume that 3\% of the initial droplet volume is made of nonvolatile matter. Our systematic analysis confirms that droplets’ lifetime is always about one order of magnitude larger compared to previous predictions, in some cases up to 200 times. Finally, we have been able to produce original virus exposure maps, which can be a useful instrument for health scientists and practitioners to calibrate new guidelines to prevent short-range airborne disease transmission.},
	language = {en},
	number = {37},
	urldate = {2021-10-21},
	journal = {Proceedings of the National Academy of Sciences},
	author = {Wang, Jietuo and Alipour, Mobin and Soligo, Giovanni and Roccon, Alessio and Paoli, Marco De and Picano, Francesco and Soldati, Alfredo},
	month = sep,
	year = {2021},
	pmid = {34465564},
	keywords = {airborne, COVID-19, infectious disease, public health, SARS-CoV-2},
	file = {Snapshot:/Users/admin/Zotero/storage/7FN32TXQ/e2105279118.html:text/html;Version soumise:/Users/admin/Zotero/storage/8QQ5XPWD/Wang et al. - 2021 - Short-range exposure to airborne virus transmissio.pdf:application/pdf},
}


@article{mitze_face_2020,
	title = {Face {Masks} {Considerably} {Reduce} {COVID}-19 {Cases} in {Germany}: {A} {Synthetic} {Control} {Method} {Approach}},
	language = {en},
	author = {Mitze, Timo and Kosfeld, Reinhold and Rode, Johannes and Wälde, Klaus},
	year = {2020},
	pages = {31},
	file = {Mitze et al. - 2020 - Face Masks Considerably Reduce COVID-19 Cases in G.pdf:/Users/admin/Zotero/storage/EZHWMBZ5/Mitze et al. - 2020 - Face Masks Considerably Reduce COVID-19 Cases in G.pdf:application/pdf},
}

@article{dbouk_respiratory_2020,
	title = {On respiratory droplets and face masks},
	volume = {32},
		abstract = {Face mask filters—textile, surgical, or respiratory—are widely used in an effort to limit the spread of airborne viral infections. Our understanding of the droplet dynamics around a face mask filter, including the droplet containment and leakage from and passing through the cover, is incomplete. We present a fluid dynamics study of the transmission of respiratory droplets through and around a face mask filter. By employing multiphase computational fluid dynamics in a fully coupled Eulerian–Lagrangian framework, we investigate the droplet dynamics induced by a mild coughing incident and examine the fluid dynamics phenomena affecting the mask efficiency. The model takes into account turbulent dispersion forces, droplet phase-change, evaporation, and breakup in addition to the droplet–droplet and droplet–air interactions. The model mimics real events by using data, which closely resemble cough experiments. The study shows that the criteria employed for assessing the face mask performance must be modified to take into account the penetration dynamics of airborne droplet transmission, the fluid dynamics leakage around the filter, and reduction of efficiency during cough cycles. A new criterion for calculating more accurately the mask efficiency by taking into account the penetration dynamics is proposed. We show that the use of masks will reduce the airborne droplet transmission and will also protect the wearer from the droplets expelled from other subjects. However, many droplets still spread around and away from the cover, cumulatively, during cough cycles. Therefore, the use of a mask does not provide complete protection, and social distancing remains important during a pandemic. The implications of the reduced mask efficiency and respiratory droplet transmission away from the mask are even more critical for healthcare workers. The results of this study provide evidence of droplet transmission prevention by face masks, which can guide their use and further improvement.},
	language = {en},
	number = {6},
	urldate = {2021-03-24},
	journal = {Physics of Fluids},
	author = {Dbouk, Talib and Drikakis, Dimitris},
	month = jun,
	year = {2020},
	pages = {063303},
	file = {Dbouk et Drikakis - 2020 - On respiratory droplets and face masks.pdf:/Users/admin/Zotero/storage/8DQGC9IG/Dbouk et Drikakis - 2020 - On respiratory droplets and face masks.pdf:application/pdf},
}

@article{fischer_low-cost_2020-1,
	title = {Low-cost measurement of face mask efficacy for filtering expelled droplets during speech},
	volume = {6},
		abstract = {Mandates for mask use in public during the recent coronavirus disease 2019 (COVID-19) pandemic, worsened by global shortage of commercial supplies, have led to widespread use of homemade masks and mask alternatives. It is assumed that wearing such masks reduces the likelihood for an infected person to spread the disease, but many of these mask designs have not been tested in practice. We have demonstrated a simple optical measurement method to evaluate the efficacy of masks to reduce the transmission of respiratory droplets during regular speech. In proof-of-principle studies, we compared a variety of commonly available mask types and observed that some mask types approach the performance of standard surgical masks, while some mask alternatives, such as neck gaiters or bandanas, offer very little protection. Our measurement setup is inexpensive and can be built and operated by nonexperts, allowing for rapid evaluation of mask performance during speech, sneezing, or coughing.},
	language = {en},
	number = {36},
	urldate = {2021-03-24},
	journal = {Science Advances},
	author = {Fischer, Emma P. and Fischer, Martin C. and Grass, David and Henrion, Isaac and Warren, Warren S. and Westman, Eric},
	month = sep,
	year = {2020},
	pages = {eabd3083},
	file = {Fischer et al. - 2020 - Low-cost measurement of face mask efficacy for fil.pdf:/Users/admin/Zotero/storage/DYHWMVYF/Fischer et al. - 2020 - Low-cost measurement of face mask efficacy for fil.pdf:application/pdf},
}


@article{konda_aerosol_2020,
	title = {Aerosol {Filtration} {Efficiency} of {Common} {Fabrics} {Used} in {Respiratory} {Cloth} {Masks}},
	volume = {14},
		abstract = {The emergence of a pandemic affecting the respiratory system can result in a significant demand for face masks. This includes the use of cloth masks by large sections of the public, as can be seen during the current global spread of COVID-19. However, there is limited knowledge available on the performance of various commonly available fabrics used in cloth masks. Importantly, there is a need to evaluate filtration efficiencies as a function of aerosol particulate sizes in the 10 nm to 10 μm range, which is particularly relevant for respiratory virus transmission. We have carried out these studies for several common fabrics including cotton, silk, chiffon, flannel, various synthetics, and their combinations. Although the filtration efficiencies for various fabrics when a single layer was used ranged from 5 to 80\% and 5 to 95\% for particle sizes of {\textless}300 nm and {\textgreater}300 nm, respectively, the efficiencies improved when multiple layers were used and when using a specific combination of different fabrics. Filtration efficiencies of the hybrids (such as cotton–silk, cotton–chiffon, cotton–flannel) was {\textgreater}80\% (for particles {\textless}300 nm) and {\textgreater}90\% (for particles {\textgreater}300 nm). We speculate that the enhanced performance of the hybrids is likely due to the combined effect of mechanical and electrostatic-based filtration. Cotton, the most widely used material for cloth masks performs better at higher weave densities (i.e., thread count) and can make a significant difference in filtration efficiencies. Our studies also imply that gaps (as caused by an improper fit of the mask) can result in over a 60\% decrease in the filtration efficiency, implying the need for future cloth mask design studies to take into account issues of “fit” and leakage, while allowing the exhaled air to vent efficiently. Overall, we find that combinations of various commonly available fabrics used in cloth masks can potentially provide significant protection against the transmission of aerosol particles.},
	number = {5},
	urldate = {2021-04-28},
	journal = {ACS Nano},
	author = {Konda, Abhiteja and Prakash, Abhinav and Moss, Gregory A. and Schmoldt, Michael and Grant, Gregory D. and Guha, Supratik},
	month = may,
	year = {2020},
	
	pages = {6339--6347},
	file = {ACS Full Text Snapshot:/Users/admin/Zotero/storage/PBZR5BV9/acsnano.html:text/html;Full Text PDF:/Users/admin/Zotero/storage/JI6SQ8J5/Konda et al. - 2020 - Aerosol Filtration Efficiency of Common Fabrics Us.pdf:application/pdf},
}


@article{wilson_effect_2021,
	title = {The effect of respiratory activity, non-invasive respiratory support and facemasks on aerosol generation and its relevance to {COVID}-19},
	volume = {76},
		abstract = {Respirable aerosols ({\textless} 5 µm in diameter) present a high risk of SARS-CoV-2 transmission. Guidelines recommend using aerosol precautions during aerosol-generating procedures, and droplet ({\textgreater} 5 µm) precautions at other times. However, emerging evidence indicates respiratory activities may be a more important source of aerosols than clinical procedures such as tracheal intubation. We aimed to measure the size, total number and volume of all human aerosols exhaled during respiratory activities and therapies. We used a novel chamber with an optical particle counter sampling at 100 l.min-1 to count and size-fractionate close to all exhaled particles (0.5–25 µm). We compared emissions from ten healthy subjects during six respiratory activities (quiet breathing; talking; shouting; forced expiratory manoeuvres; exercise; and coughing) with three respiratory therapies (high-flow nasal oxygen and single or dual circuit non-invasive positive pressure ventilation). Activities were repeated while wearing facemasks. When compared with quiet breathing, exertional respiratory activities increased particle counts 34.6-fold during talking and 370.8-fold during coughing (p {\textless} 0.001). High-flow nasal oxygen 60 at l.min-1 increased particle counts 2.3-fold (p = 0.031) during quiet breathing. Single and dual circuit non-invasive respiratory therapy at 25/10 cm.H2O with quiet breathing increased counts by 2.6-fold and 7.8-fold, respectively (both p {\textless} 0.001). During exertional activities, respiratory therapies and facemasks reduced emissions compared with activities alone. Respiratory activities (including exertional breathing and coughing) which mimic respiratory patterns during illness generate substantially more aerosols than non-invasive respiratory therapies, which conversely can reduce total emissions. We argue the risk of aerosol exposure is underappreciated and warrants widespread, targeted interventions.},
	language = {en},
	number = {11},
	urldate = {2021-10-21},
	journal = {Anaesthesia},
	author = {Wilson, N. M. and Marks, G. B. and Eckhardt, A. and Clarke, A. M. and Young, F. P. and Garden, F. L. and Stewart, W. and Cook, T. M. and Tovey, E. R.},
	year = {2021},
	
	keywords = {aerosol-generating procedure, airborne, nosocomial, particles},
	pages = {1465--1474},
	file = {Full Text PDF:/Users/admin/Zotero/storage/E4I8VKXU/Wilson et al. - 2021 - The effect of respiratory activity, non-invasive r.pdf:application/pdf;Snapshot:/Users/admin/Zotero/storage/UY49DK2P/anae.html:text/html},
}

@article{chu_physical_2020,
	title = {Physical distancing, face masks, and eye protection to prevent person-to-person transmission of {SARS}-{CoV}-2 and {COVID}-19: a systematic review and meta-analysis},
	volume = {395},
		shorttitle = {Physical distancing, face masks, and eye protection to prevent person-to-person transmission of {SARS}-{CoV}-2 and {COVID}-19},
	
		abstract = {Background Severe acute respiratory syndrome coronavirus 2 (SARS-CoV-2) causes COVID-19 and is spread personto-person through close contact. We aimed to investigate the effects of physical distance, face masks, and eye protection on virus transmission in health-care and non-health-care (eg, community) settings.},
	language = {en},
	number = {10242},
	urldate = {2021-10-21},
	journal = {The Lancet},
	author = {Chu, Derek K and Akl, Elie A and Duda, Stephanie and Solo, Karla and Yaacoub, Sally and Schünemann, Holger J and Chu, Derek K and Akl, Elie A and El-harakeh, Amena and Bognanni, Antonio and Lotfi, Tamara and Loeb, Mark and Hajizadeh, Anisa and Bak, Anna and Izcovich, Ariel and Cuello-Garcia, Carlos A and Chen, Chen and Harris, David J and Borowiack, Ewa and Chamseddine, Fatimah and Schünemann, Finn and Morgano, Gian Paolo and Muti Schünemann, Giovanna E U and Chen, Guang and Zhao, Hong and Neumann, Ignacio and Chan, Jeffrey and Khabsa, Joanne and Hneiny, Layal and Harrison, Leila and Smith, Maureen and Rizk, Nesrine and Giorgi Rossi, Paolo and AbiHanna, Pierre and El-khoury, Rayane and Stalteri, Rosa and Baldeh, Tejan and Piggott, Thomas and Zhang, Yuan and Saad, Zahra and Khamis, Assem and Reinap, Marge and Duda, Stephanie and Solo, Karla and Yaacoub, Sally and Schünemann, Holger J},
	month = jun,
	year = {2020},
	pages = {1973--1987},
	file = {Chu et al. - 2020 - Physical distancing, face masks, and eye protectio.pdf:/Users/admin/Zotero/storage/57DAYKEG/Chu et al. - 2020 - Physical distancing, face masks, and eye protectio.pdf:application/pdf},
}

@article{leung_respiratory_2020,
	title = {Respiratory virus shedding in exhaled breath and efficacy of face masks},
	volume = {26},
		language = {en},
	number = {5},
	urldate = {2021-10-21},
	journal = {Nature Medicine},
	author = {Leung, Nancy H. L. and Chu, Daniel K. W. and Shiu, Eunice Y. C. and Chan, Kwok-Hung and McDevitt, James J. and Hau, Benien J. P. and Yen, Hui-Ling and Li, Yuguo and Ip, Dennis K. M. and Peiris, J. S. Malik and Seto, Wing-Hong and Leung, Gabriel M. and Milton, Donald K. and Cowling, Benjamin J.},
	month = may,
	year = {2020},
	pages = {676--680},
	file = {Leung et al. - 2020 - Respiratory virus shedding in exhaled breath and e.pdf:/Users/admin/Zotero/storage/7UW35R3K/Leung et al. - 2020 - Respiratory virus shedding in exhaled breath and e.pdf:application/pdf;Leung et al. - 2020 - Respiratory virus shedding in exhaled breath and e.pdf:/Users/admin/Zotero/storage/2EYANKTP/Leung et al. - 2020 - Respiratory virus shedding in exhaled breath and e.pdf:application/pdf},
}

@article{ueki_effectiveness_2020,
	title = {Effectiveness of {Face} {Masks} in {Preventing} {Airborne} {Transmission} of {SARS}-{CoV}-2},
	volume = {5},
	
		number = {5},
	urldate = {2021-10-21},
	journal = {mSphere},
	author = {Ueki, Hiroshi and Furusawa, Yuri and Iwatsuki-Horimoto, Kiyoko and Imai, Masaki and Kabata, Hiroki and Nishimura, Hidekazu and Kawaoka, Yoshihiro},
	year = {2020},
	
	pages = {e00637--20},
	file = {Full Text PDF:/Users/admin/Zotero/storage/2SNTGLYT/Ueki et al. - Effectiveness of Face Masks in Preventing Airborne.pdf:application/pdf},
}


@article{mitze_face_2020,
	title = {Face {Masks} {Considerably} {Reduce} {COVID}-19 {Cases} in {Germany}: {A} {Synthetic} {Control} {Method} {Approach}},
	language = {en},
	author = {Mitze, Timo and Kosfeld, Reinhold and Rode, Johannes and Wälde, Klaus},
	year = {2020},
	pages = {31},
	file = {Mitze et al. - 2020 - Face Masks Considerably Reduce COVID-19 Cases in G.pdf:/Users/admin/Zotero/storage/EZHWMBZ5/Mitze et al. - 2020 - Face Masks Considerably Reduce COVID-19 Cases in G.pdf:application/pdf},
}

@article{dbouk_respiratory_2020,
	title = {On respiratory droplets and face masks},
	volume = {32},
		abstract = {Face mask filters—textile, surgical, or respiratory—are widely used in an effort to limit the spread of airborne viral infections. Our understanding of the droplet dynamics around a face mask filter, including the droplet containment and leakage from and passing through the cover, is incomplete. We present a fluid dynamics study of the transmission of respiratory droplets through and around a face mask filter. By employing multiphase computational fluid dynamics in a fully coupled Eulerian–Lagrangian framework, we investigate the droplet dynamics induced by a mild coughing incident and examine the fluid dynamics phenomena affecting the mask efficiency. The model takes into account turbulent dispersion forces, droplet phase-change, evaporation, and breakup in addition to the droplet–droplet and droplet–air interactions. The model mimics real events by using data, which closely resemble cough experiments. The study shows that the criteria employed for assessing the face mask performance must be modified to take into account the penetration dynamics of airborne droplet transmission, the fluid dynamics leakage around the filter, and reduction of efficiency during cough cycles. A new criterion for calculating more accurately the mask efficiency by taking into account the penetration dynamics is proposed. We show that the use of masks will reduce the airborne droplet transmission and will also protect the wearer from the droplets expelled from other subjects. However, many droplets still spread around and away from the cover, cumulatively, during cough cycles. Therefore, the use of a mask does not provide complete protection, and social distancing remains important during a pandemic. The implications of the reduced mask efficiency and respiratory droplet transmission away from the mask are even more critical for healthcare workers. The results of this study provide evidence of droplet transmission prevention by face masks, which can guide their use and further improvement.},
	language = {en},
	number = {6},
	urldate = {2021-03-24},
	journal = {Physics of Fluids},
	author = {Dbouk, Talib and Drikakis, Dimitris},
	month = jun,
	year = {2020},
	pages = {063303},
	file = {Dbouk et Drikakis - 2020 - On respiratory droplets and face masks.pdf:/Users/admin/Zotero/storage/8DQGC9IG/Dbouk et Drikakis - 2020 - On respiratory droplets and face masks.pdf:application/pdf},
}

@article{fischer_low-cost_2020-1,
	title = {Low-cost measurement of face mask efficacy for filtering expelled droplets during speech},
	volume = {6},
		abstract = {Mandates for mask use in public during the recent coronavirus disease 2019 (COVID-19) pandemic, worsened by global shortage of commercial supplies, have led to widespread use of homemade masks and mask alternatives. It is assumed that wearing such masks reduces the likelihood for an infected person to spread the disease, but many of these mask designs have not been tested in practice. We have demonstrated a simple optical measurement method to evaluate the efficacy of masks to reduce the transmission of respiratory droplets during regular speech. In proof-of-principle studies, we compared a variety of commonly available mask types and observed that some mask types approach the performance of standard surgical masks, while some mask alternatives, such as neck gaiters or bandanas, offer very little protection. Our measurement setup is inexpensive and can be built and operated by nonexperts, allowing for rapid evaluation of mask performance during speech, sneezing, or coughing.},
	language = {en},
	number = {36},
	urldate = {2021-03-24},
	journal = {Science Advances},
	author = {Fischer, Emma P. and Fischer, Martin C. and Grass, David and Henrion, Isaac and Warren, Warren S. and Westman, Eric},
	month = sep,
	year = {2020},
	pages = {eabd3083},
	file = {Fischer et al. - 2020 - Low-cost measurement of face mask efficacy for fil.pdf:/Users/admin/Zotero/storage/DYHWMVYF/Fischer et al. - 2020 - Low-cost measurement of face mask efficacy for fil.pdf:application/pdf},
}

@article{oberg_surgical_2008,
	title = {Surgical mask filter and fit performance},
	volume = {36},
		abstract = {Background: Surgical masks have been used since the early 1900s to minimize infection of surgical wounds from wearer-generated bacteria. There is ongoing debate, however, whether surgical masks can meet the expectations of respiratory protection devices. The goal of this study was to evaluate the ﬁlter performance and facial ﬁt of a sample of surgical masks.
Methods: Filter penetration was measured for at least 3 replicates of 9 surgical masks using monodisperse latex sphere aerosols (0.895, 2.0, and 3.1 mm) at 6 L/min and 0.075-mm sodium chloride particles at 84 L/min. Facial ﬁt was measured on 20 subjects for the 5 masks with lowest particle penetration, using both qualitative and quantitative ﬁt tests.
Results: Masks typically used in dental settings collected particles with signiﬁcantly lower efﬁciency than those typically used in hospital settings. All subjects failed the unassisted qualitative ﬁt test on the ﬁrst exercise (normal breathing). Eighteen subjects failed the assisted qualitative ﬁt tests; 60\% failed on the ﬁrst exercise. Quantitative ﬁt factors ranged from 2.5 to 9.6.
Conclusion: None of these surgical masks exhibited adequate ﬁlter performance and facial ﬁt characteristics to be considered respiratory protection devices. (Am J Infect Control 2008;36:276-82.)},
	language = {en},
	number = {4},
	urldate = {2021-03-29},
	journal = {American Journal of Infection Control},
	author = {Oberg, Tara and Brosseau, Lisa M.},
	month = may,
	year = {2008},
	pages = {276--282},
	file = {Oberg et Brosseau - 2008 - Surgical mask filter and fit performance.pdf:/Users/admin/Zotero/storage/T6TU7FHN/Oberg et Brosseau - 2008 - Surgical mask filter and fit performance.pdf:application/pdf},
}

@article{konda_aerosol_2020,
	title = {Aerosol {Filtration} {Efficiency} of {Common} {Fabrics} {Used} in {Respiratory} {Cloth} {Masks}},
	volume = {14},
		abstract = {The emergence of a pandemic affecting the respiratory system can result in a significant demand for face masks. This includes the use of cloth masks by large sections of the public, as can be seen during the current global spread of COVID-19. However, there is limited knowledge available on the performance of various commonly available fabrics used in cloth masks. Importantly, there is a need to evaluate filtration efficiencies as a function of aerosol particulate sizes in the 10 nm to 10 μm range, which is particularly relevant for respiratory virus transmission. We have carried out these studies for several common fabrics including cotton, silk, chiffon, flannel, various synthetics, and their combinations. Although the filtration efficiencies for various fabrics when a single layer was used ranged from 5 to 80\% and 5 to 95\% for particle sizes of {\textless}300 nm and {\textgreater}300 nm, respectively, the efficiencies improved when multiple layers were used and when using a specific combination of different fabrics. Filtration efficiencies of the hybrids (such as cotton–silk, cotton–chiffon, cotton–flannel) was {\textgreater}80\% (for particles {\textless}300 nm) and {\textgreater}90\% (for particles {\textgreater}300 nm). We speculate that the enhanced performance of the hybrids is likely due to the combined effect of mechanical and electrostatic-based filtration. Cotton, the most widely used material for cloth masks performs better at higher weave densities (i.e., thread count) and can make a significant difference in filtration efficiencies. Our studies also imply that gaps (as caused by an improper fit of the mask) can result in over a 60\% decrease in the filtration efficiency, implying the need for future cloth mask design studies to take into account issues of “fit” and leakage, while allowing the exhaled air to vent efficiently. Overall, we find that combinations of various commonly available fabrics used in cloth masks can potentially provide significant protection against the transmission of aerosol particles.},
	number = {5},
	urldate = {2021-04-28},
	journal = {ACS Nano},
	author = {Konda, Abhiteja and Prakash, Abhinav and Moss, Gregory A. and Schmoldt, Michael and Grant, Gregory D. and Guha, Supratik},
	month = may,
	year = {2020},
	
	pages = {6339--6347},
	file = {ACS Full Text Snapshot:/Users/admin/Zotero/storage/PBZR5BV9/acsnano.html:text/html;Full Text PDF:/Users/admin/Zotero/storage/JI6SQ8J5/Konda et al. - 2020 - Aerosol Filtration Efficiency of Common Fabrics Us.pdf:application/pdf},
}

@article{blachere_face_2021,
	title = {Face mask fit modifications that improve source control performance},
	
		abstract = {BACKGROUND During the COVID-19 pandemic, face masks are used as source control devices to reduce the expulsion of respiratory aerosols from infected people. Modifications such as mask braces, earloop straps, knotting and tucking, and double masking have been proposed to improve mask fit. However, the data on source control are limited.
METHODS The effectiveness of mask fit modifications was determined by conducting fit tests on human subjects and simulator manikins and by performing simulated coughs and exhalations using a source control measurement system.
RESULTS Medical masks without modification blocked ≥56\% of cough aerosols and ≥42\% of exhaled aerosols. Modifying fit by crossing the earloops or placing a bracket under the mask did not increase performance, while using earloop toggles, an earloop strap, and knotting and tucking the mask increased performance. The most effective modifications for improving source control performance were double masking and using a mask brace. Placing a cloth mask over a medical mask blocked ≥85\% of cough aerosols and ≥91\% of exhaled aerosols. Placing a brace over a medical mask blocked ≥95\% of cough aerosols and ≥99\% of exhaled aerosols.
CONCLUSION Fit modifications can greatly improve the performance of face masks as source control devices for respiratory aerosols.},
	language = {en},
	urldate = {2021-09-30},
	journal = {medRxiv},
	author = {Blachere, Francoise M. and Lemons, Angela R. and Coyle, Jayme P. and Derk, Raymond C. and Lindsley, William G. and Beezhold, Donald H. and Woodfork, Karen and Duling, Matthew G. and Boutin, Brenda and Boots, Theresa and Harris, James R. and Nurkiewicz, Tim and Noti, John D.},
	month = sep,
	year = {2021},
		file = {Blachere et al. - 2021 - Face mask fit modifications that improve source co.pdf:/Users/admin/Zotero/storage/25ZA6XU6/Blachere et al. - 2021 - Face mask fit modifications that improve source co.pdf:application/pdf;media-1.docx:/Users/admin/Zotero/storage/DVKZAVAU/media-1.docx:application/vnd.openxmlformats-officedocument.wordprocessingml.document},
}

@article{wilson_effect_2021,
	title = {The effect of respiratory activity, non-invasive respiratory support and facemasks on aerosol generation and its relevance to {COVID}-19},
	volume = {76},
		abstract = {Respirable aerosols ({\textless} 5 µm in diameter) present a high risk of SARS-CoV-2 transmission. Guidelines recommend using aerosol precautions during aerosol-generating procedures, and droplet ({\textgreater} 5 µm) precautions at other times. However, emerging evidence indicates respiratory activities may be a more important source of aerosols than clinical procedures such as tracheal intubation. We aimed to measure the size, total number and volume of all human aerosols exhaled during respiratory activities and therapies. We used a novel chamber with an optical particle counter sampling at 100 l.min-1 to count and size-fractionate close to all exhaled particles (0.5–25 µm). We compared emissions from ten healthy subjects during six respiratory activities (quiet breathing; talking; shouting; forced expiratory manoeuvres; exercise; and coughing) with three respiratory therapies (high-flow nasal oxygen and single or dual circuit non-invasive positive pressure ventilation). Activities were repeated while wearing facemasks. When compared with quiet breathing, exertional respiratory activities increased particle counts 34.6-fold during talking and 370.8-fold during coughing (p {\textless} 0.001). High-flow nasal oxygen 60 at l.min-1 increased particle counts 2.3-fold (p = 0.031) during quiet breathing. Single and dual circuit non-invasive respiratory therapy at 25/10 cm.H2O with quiet breathing increased counts by 2.6-fold and 7.8-fold, respectively (both p {\textless} 0.001). During exertional activities, respiratory therapies and facemasks reduced emissions compared with activities alone. Respiratory activities (including exertional breathing and coughing) which mimic respiratory patterns during illness generate substantially more aerosols than non-invasive respiratory therapies, which conversely can reduce total emissions. We argue the risk of aerosol exposure is underappreciated and warrants widespread, targeted interventions.},
	language = {en},
	number = {11},
	urldate = {2021-10-21},
	journal = {Anaesthesia},
	author = {Wilson, N. M. and Marks, G. B. and Eckhardt, A. and Clarke, A. M. and Young, F. P. and Garden, F. L. and Stewart, W. and Cook, T. M. and Tovey, E. R.},
	year = {2021},
	
	keywords = {aerosol-generating procedure, airborne, nosocomial, particles},
	pages = {1465--1474},
	file = {Full Text PDF:/Users/admin/Zotero/storage/E4I8VKXU/Wilson et al. - 2021 - The effect of respiratory activity, non-invasive r.pdf:application/pdf;Snapshot:/Users/admin/Zotero/storage/UY49DK2P/anae.html:text/html},
}

@article{chu_physical_2020,
	title = {Physical distancing, face masks, and eye protection to prevent person-to-person transmission of {SARS}-{CoV}-2 and {COVID}-19: a systematic review and meta-analysis},
	volume = {395},
		shorttitle = {Physical distancing, face masks, and eye protection to prevent person-to-person transmission of {SARS}-{CoV}-2 and {COVID}-19},
	
		abstract = {Background Severe acute respiratory syndrome coronavirus 2 (SARS-CoV-2) causes COVID-19 and is spread personto-person through close contact. We aimed to investigate the effects of physical distance, face masks, and eye protection on virus transmission in health-care and non-health-care (eg, community) settings.},
	language = {en},
	number = {10242},
	urldate = {2021-10-21},
	journal = {The Lancet},
	author = {Chu, Derek K and Akl, Elie A and Duda, Stephanie and Solo, Karla and Yaacoub, Sally and Schünemann, Holger J and Chu, Derek K and Akl, Elie A and El-harakeh, Amena and Bognanni, Antonio and Lotfi, Tamara and Loeb, Mark and Hajizadeh, Anisa and Bak, Anna and Izcovich, Ariel and Cuello-Garcia, Carlos A and Chen, Chen and Harris, David J and Borowiack, Ewa and Chamseddine, Fatimah and Schünemann, Finn and Morgano, Gian Paolo and Muti Schünemann, Giovanna E U and Chen, Guang and Zhao, Hong and Neumann, Ignacio and Chan, Jeffrey and Khabsa, Joanne and Hneiny, Layal and Harrison, Leila and Smith, Maureen and Rizk, Nesrine and Giorgi Rossi, Paolo and AbiHanna, Pierre and El-khoury, Rayane and Stalteri, Rosa and Baldeh, Tejan and Piggott, Thomas and Zhang, Yuan and Saad, Zahra and Khamis, Assem and Reinap, Marge and Duda, Stephanie and Solo, Karla and Yaacoub, Sally and Schünemann, Holger J},
	month = jun,
	year = {2020},
	pages = {1973--1987},
	file = {Chu et al. - 2020 - Physical distancing, face masks, and eye protectio.pdf:/Users/admin/Zotero/storage/57DAYKEG/Chu et al. - 2020 - Physical distancing, face masks, and eye protectio.pdf:application/pdf},
}

@article{leung_respiratory_2020,
	title = {Respiratory virus shedding in exhaled breath and efficacy of face masks},
	volume = {26},
		language = {en},
	number = {5},
	urldate = {2021-10-21},
	journal = {Nature Medicine},
	author = {Leung, Nancy H. L. and Chu, Daniel K. W. and Shiu, Eunice Y. C. and Chan, Kwok-Hung and McDevitt, James J. and Hau, Benien J. P. and Yen, Hui-Ling and Li, Yuguo and Ip, Dennis K. M. and Peiris, J. S. Malik and Seto, Wing-Hong and Leung, Gabriel M. and Milton, Donald K. and Cowling, Benjamin J.},
	month = may,
	year = {2020},
	pages = {676--680},
	file = {Leung et al. - 2020 - Respiratory virus shedding in exhaled breath and e.pdf:/Users/admin/Zotero/storage/7UW35R3K/Leung et al. - 2020 - Respiratory virus shedding in exhaled breath and e.pdf:application/pdf;Leung et al. - 2020 - Respiratory virus shedding in exhaled breath and e.pdf:/Users/admin/Zotero/storage/2EYANKTP/Leung et al. - 2020 - Respiratory virus shedding in exhaled breath and e.pdf:application/pdf},
}

@article{ueki_effectiveness_2020,
	title = {Effectiveness of {Face} {Masks} in {Preventing} {Airborne} {Transmission} of {SARS}-{CoV}-2},
	volume = {5},
	
		number = {5},
	urldate = {2021-10-21},
	journal = {mSphere},
	author = {Ueki, Hiroshi and Furusawa, Yuri and Iwatsuki-Horimoto, Kiyoko and Imai, Masaki and Kabata, Hiroki and Nishimura, Hidekazu and Kawaoka, Yoshihiro},
	year = {2020},
	
	pages = {e00637--20},
	file = {Full Text PDF:/Users/admin/Zotero/storage/2SNTGLYT/Ueki et al. - Effectiveness of Face Masks in Preventing Airborne.pdf:application/pdf},
}

@article{drewnick_aerosol_2021,
	title = {Aerosol filtration efficiency of household materials for homemade face masks: {Influence} of material properties, particle size, particle electrical charge, face velocity, and leaks},
	volume = {55},
		shorttitle = {Aerosol filtration efficiency of household materials for homemade face masks},
	
		abstract = {As a consequence of the COVID-19 pandemic caused by the SARS-CoV-2 virus, the widespread daily use of face masks is promoted worldwide. Particle-size dependent filtration efficiencies (FE; dp = 30 nm–10 µm), applying a particle counting approach, and additionally pressure drops (Δp) were determined for 44 samples of household materials and several medical masks. Huge FE differences were found between sample materials and for different particle sizes, spanning from {\textless}10\% up to almost 100\%. Minimum FE were determined for dp = 50–500 nm particles with significantly larger values for dp = 30 nm particles and especially for those with dp {\textgreater} 2.5 µm. Measurements at different numbers of layers showed that stacks of textiles can be treated as separate filters and total FE and Δp can readily be estimated from the features of the individual layers, leaving laborious measurements of individual combinations obsolete. For many materials, electrostatic attraction contributes strongly to overall FE for particles up to 100 nm diameter. Measurements with defined leaks showed that already a small fractional leak area of 1–2\% can strongly deteriorate total FE. This is especially the case for particles smaller than 5 µm diameter, where FE dropped by 50\% or even two thirds. Our measurements show that by stacking an adequate number of layers of many fabrics, decent filtration efficiencies can be reached for homemade face masks over large particle size ranges with acceptable pressure drop across the material. Very important, however, is good fit of the masks to minimize leak flows and selection of non-hazardous mask material.},
	number = {1},
	urldate = {2021-10-22},
	journal = {Aerosol Science and Technology},
	author = {Drewnick, Frank and Pikmann, Julia and Fachinger, Friederike and Moormann, Lasse and Sprang, Fiona and Borrmann, Stephan},
	month = jan,
	year = {2021},
	keywords = {Jing Wang},
	pages = {63--79},
	file = {Full Text PDF:/Users/admin/Zotero/storage/93P2XAMV/Drewnick et al. - 2021 - Aerosol filtration efficiency of household materia.pdf:application/pdf;Snapshot:/Users/admin/Zotero/storage/5HMTEBTA/02786826.2020.html:text/html},
}

@article{clapp_evaluation_2021,
	title = {Evaluation of {Cloth} {Masks} and {Modified} {Procedure} {Masks} as {Personal} {Protective} {Equipment} for the {Public} {During} the {COVID}-19 {Pandemic}},
	volume = {181},
		abstract = {During the coronavirus disease 2019 (COVID-19) pandemic, the general public has been advised to wear masks or improvised face coverings to limit transmission of severe acute respiratory syndrome coronavirus 2 (SARS-CoV-2). However, there has been considerable confusion and disagreement regarding the degree to which masks protect the wearer from airborne particles.To evaluate the fitted filtration efficiency (FFE) of various consumer-grade and improvised face masks, as well as several popular modifications of medical procedure masks that are intended to improve mask fit or comfort.For this study conducted in a research laboratory between June and August 2020, 7 consumer-grade masks and 5 medical procedure mask modifications were fitted on an adult male volunteer, and FFE measurements were collected during a series of repeated movements of the torso, head, and facial muscles as outlined by the US Occupational Safety and Health Administration Quantitative Fit Testing Protocol. The consumer-grade masks tested included (1) a 2-layer nylon mask with ear loops that was tested with an optional aluminum nose bridge and filter insert in place, (2) a cotton bandana folded diagonally once (ie, “bandit” style) or in a (3) multilayer rectangle according to the instructions presented by the US Surgeon General, (4) a single-layer polyester/nylon mask with ties, (5) a polypropylene mask with fixed ear loops, (6) a single-layer polyester gaiter/neck cover balaclava bandana, and (7) a 3-layer cotton mask with ear loops. Medical procedure mask modifications included (1) tying the mask’s ear loops and tucking in the side pleats, (2) fastening ear loops behind the head with 3-dimensional–printed ear guards, (3) fastening ear loops behind the head with a claw-type hair clip, (4) enhancing the mask/face seal with rubber bands over the mask, and (5) enhancing the mask/face seal with a band of nylon hosiery over the fitted mask.The primary study outcome was the measured FFE of common consumer-grade and improvised face masks, as well as several popular modifications of medical procedure masks.The mean (SD) FFE of consumer grade masks tested on 1 adult male with no beard ranged from 79.0\% (4.3\%) to 26.5\% (10.5\%), with the 2-layer nylon mask having the highest FFE. Unmodified medical procedure masks with ear loops had a mean (SD) FFE of 38.5\% (11.2\%). All modifications evaluated in this study increased procedure mask FFE (range [SD], 60.3\% [11.1\%] to 80.2\% [3.1\%]), with a nylon hosiery sleeve placed over the procedure mask producing the greatest improvement.While modifications to improve medical procedure mask fit can enhance the filtering capability and reduce inhalation of airborne particles, this study demonstrates that the FFEs of consumer-grade masks available to the public are, in many cases, nearly equivalent to or better than their non-N95 respirator medical mask counterparts.},
	number = {4},
	urldate = {2021-10-22},
	journal = {JAMA Internal Medicine},
	author = {Clapp, Phillip W. and Sickbert-Bennett, Emily E. and Samet, James M. and Berntsen, Jon and Zeman, Kirby L. and Anderson, Deverick J. and Weber, David J. and Bennett, William D. and {US Centers for Disease Control and Prevention Epicenters Program}},
	month = apr,
	year = {2021},
	pages = {463--469},
	file = {Texte intégral:/Users/admin/Zotero/storage/YDWD7T44/Clapp et al. - 2021 - Evaluation of Cloth Masks and Modified Procedure M.pdf:application/pdf;Snapshot:/Users/admin/Zotero/storage/L7L99PQP/2774266.html:text/html},
}

@article{lindsley_efficacy_2021,
	title = {Efficacy of face masks, neck gaiters and face shields for reducing the expulsion of simulated cough-generated aerosols},
	volume = {55},
		abstract = {Face masks are recommended to reduce community transmission of SARS-CoV-2. One of the primary benefits of face masks and other coverings is as source control devices to reduce the expulsion of respiratory aerosols during coughing, breathing, and speaking. Face shields and neck gaiters have been proposed as an alternative to face masks, but information about face shields and neck gaiters as source control devices is limited. We used a cough aerosol simulator with a pliable skin headform to propel small aerosol particles (0 to 7 µm) into different face coverings. An N95 respirator blocked 99\% (standard deviation (SD) 0.3\%) of the cough aerosol, a medical grade procedure mask blocked 59\% (SD 6.9\%), a 3-ply cotton cloth face mask blocked 51\% (SD 7.7\%), and a polyester neck gaiter blocked 47\% (SD 7.5\%) as a single layer and 60\% (SD 7.2\%) when folded into a double layer. In contrast, the face shield blocked 2\% (SD 15.3\%) of the cough aerosol. Our results suggest that face masks and neck gaiters are preferable to face shields as source control devices for cough aerosols.},
	number = {4},
	urldate = {2021-10-22},
	journal = {Aerosol Science and Technology},
	author = {Lindsley, William G. and Blachere, Francoise M. and Law, Brandon F. and Beezhold, Donald H. and Noti, John D.},
	month = apr,
	year = {2021},
	keywords = {Yannis Drossinos},
	pages = {449--457},
	file = {Full Text PDF:/Users/admin/Zotero/storage/X2TFW8A4/Lindsley et al. - 2021 - Efficacy of face masks, neck gaiters and face shie.pdf:application/pdf;Snapshot:/Users/admin/Zotero/storage/S6G2SCQZ/02786826.2020.html:text/html},
}

@article{hill_testing_2020,
	title = {Testing of {Commercial} {Masks} and {Respirators} and {Cotton} {Mask} {Insert} {Materials} using {SARS}-{CoV}-2 {Virion}-{Sized} {Particulates}: {Comparison} of {Ideal} {Aerosol} {Filtration} {Efficiency} versus {Fitted} {Filtration} {Efficiency}},
	volume = {20},
		shorttitle = {Testing of {Commercial} {Masks} and {Respirators} and {Cotton} {Mask} {Insert} {Materials} using {SARS}-{CoV}-2 {Virion}-{Sized} {Particulates}},
	
		abstract = {Shortages in the availability of personal protective face masks during the COVID-19 pandemic required many to fabricate masks and filter inserts from available materials. While the base filtration efficiency of a material is of primary importance when a perfect seal is possible, ideal fit is not likely to be achieved by the average person preparing to enter a public space or even a healthcare worker without fit-testing before each shift. Our findings suggest that parameters including permeability and pliability can play a strong role in the filtration efficiency of a mask fabricated with various filter media, and that the filtration efficiency of loosely fitting masks/respirators against ultrafine particulates can drop by more than 60\% when worn compared to the ideal filtration efficiency of the base material. Further, a test method using SARS-CoV-2 virion-sized silica nanoaerosols is demonstrated to assess the filtration efficiency against nanoparticulates that follow air currents associated with mask leakage.},
	number = {10},
	urldate = {2021-10-22},
	journal = {Nano Letters},
	author = {Hill, W. Cary and Hull, Matthew S. and MacCuspie, Robert I.},
	month = oct,
	year = {2020},
	
	pages = {7642--7647},
	file = {Full Text PDF:/Users/admin/Zotero/storage/VFWX3JDG/Hill et al. - 2020 - Testing of Commercial Masks and Respirators and Co.pdf:application/pdf;ACS Full Text Snapshot:/Users/admin/Zotero/storage/M4GMPWMM/acs.nanolett.html:text/html},
}

@article{brooks_maximizing_2021,
	title = {Maximizing {Fit} for {Cloth} and {Medical} {Procedure} {Masks} to {Improve} {Performance} and {Reduce} {SARS}-{CoV}-2 {Transmission} and {Exposure}, 2021},
	volume = {70},
		number = {7},
	urldate = {2021-10-22},
	journal = {Morbidity and Mortality Weekly Report},
	author = {Brooks, John T. and Beezhold, Donald H. and Noti, John D. and Coyle, Jayme P. and Derk, Raymond C. and Blachere, Francoise M. and Lindsley, William G.},
	month = feb,
	year = {2021},
	pmid = {33600386},
	pmcid = {PMC7891692},
	pages = {254--257},
	file = {PubMed Central Full Text PDF:/Users/admin/Zotero/storage/G9ANACLG/Brooks et al. - 2021 - Maximizing Fit for Cloth and Medical Procedure Mas.pdf:application/pdf},
}

@article{zangmeister_filtration_2020,
	title = {Filtration {Efficiencies} of {Nanoscale} {Aerosol} by {Cloth} {Mask} {Materials} {Used} to {Slow} the {Spread} of {SARS}-{CoV}-2},
	volume = {14},
		abstract = {Filtration efficiency (FE), differential pressure (ΔP), quality factor (QF), and construction parameters were measured for 32 cloth materials (14 cotton, 1 wool, 9 synthetic, 4 synthetic blends, and 4 synthetic/cotton blends) used in cloth masks intended for protection from the SARS-CoV-2 virus (diameter 100 ± 10 nm). Seven polypropylene-based fiber filter materials were also measured including surgical masks and N95 respirators. Additional measurements were performed on both multilayered and mixed-material samples of natural, synthetic, or natural-synthetic blends to mimic cloth mask construction methods. Materials were microimaged and tested against size selected NaCl aerosol with particle mobility diameters between 50 and 825 nm. Three of the top five best performing samples were woven 100\% cotton with high to moderate yarn counts, and the other two were woven synthetics of moderate yarn counts. In contrast to recently published studies, samples utilizing mixed materials did not exhibit a significant difference in the measured FE when compared to the product of the individual FE for the components. The FE and ΔP increased monotonically with the number of cloth layers for a lightweight flannel, suggesting that multilayered cloth masks may offer increased protection from nanometer-sized aerosol with a maximum FE dictated by breathability (i.e., ΔP).},
	number = {7},
	urldate = {2021-10-22},
	journal = {ACS Nano},
	author = {Zangmeister, Christopher D. and Radney, James G. and Vicenzi, Edward P. and Weaver, Jamie L.},
	month = jul,
	year = {2020},
	
	pages = {9188--9200},
	file = {Full Text PDF:/Users/admin/Zotero/storage/8NYAWU23/Zangmeister et al. - 2020 - Filtration Efficiencies of Nanoscale Aerosol by Cl.pdf:application/pdf;ACS Full Text Snapshot:/Users/admin/Zotero/storage/BTR2HBUK/acsnano.html:text/html},
}

@article{konda_response_2020,
	title = {Response to {Letters} to the {Editor} on {Aerosol} {Filtration} {Efficiency} of {Common} {Fabrics} {Used} in {Respiratory} {Cloth} {Masks}: {Revised} and {Expanded} {Results}},
	volume = {14},
		shorttitle = {Response to {Letters} to the {Editor} on {Aerosol} {Filtration} {Efficiency} of {Common} {Fabrics} {Used} in {Respiratory} {Cloth} {Masks}},
	
		number = {9},
	urldate = {2021-10-22},
	journal = {ACS Nano},
	author = {Konda, Abhiteja and Prakash, Abhinav and Moss, Gregory A. and Schmoldt, Michael and Grant, Gregory D. and Guha, Supratik},
	month = sep,
	year = {2020},
	
	pages = {10764--10770},
	file = {Full Text PDF:/Users/admin/Zotero/storage/I8A9QE9P/Konda et al. - 2020 - Response to Letters to the Editor on Aerosol Filtr.pdf:application/pdf;ACS Full Text Snapshot:/Users/admin/Zotero/storage/5PKDHEZK/acsnano.html:text/html},
}

@article{lindsley_comparison_2021,
	title = {A comparison of performance metrics for cloth masks as source control devices for simulated cough and exhalation aerosols},
	volume = {55},
		abstract = {Universal mask wearing is recommended to help control the spread of COVID-19. Masks reduce the expulsion of aerosols of respiratory fluids into the environment (called source control) and offer some protection to the wearer. Masks are often characterized using filtration efficiency, airflow resistance, and manikin or human fit factors, which are standard metrics used for personal protective devices. However, none of these metrics are direct measurements of how effectively a mask blocks coughed and exhaled aerosols. We studied the source control performance of 15 cloth masks (face masks, neck gaiters, and bandanas), two medical masks, and two N95 filtering facepiece respirators by measuring their ability to block aerosols ≤7 µm expelled during simulated coughing and exhalation (called source control collection efficiency). These measurements were compared with filtration efficiencies, airflow resistances, and fit factors measured on manikin headforms and humans. Collection efficiencies for the cloth masks ranged from 17\% to 71\% for coughing and 35\% to 66\% for exhalation. Filtration efficiencies for the cloth masks ranged from 1.4\% to 98\%, while the fit factors were 1.3 to 7.4 on headforms and 1.0 to 4.0 on human subjects. The Spearman’s rank correlation coefficients between the source control collection efficiencies and the standard metrics ranged from 0.03 to 0.68 and were significant in all but two cases. However, none of the standard metrics were strongly correlated with source control performance. A better understanding of the relationships between source control collection efficiency, filtration efficiency, airflow resistance, and fit factor is needed.},
	number = {10},
	urldate = {2021-10-22},
	journal = {Aerosol Science and Technology},
	author = {Lindsley, William G. and Blachere, Francoise M. and Beezhold, Donald H. and Law, Brandon F. and Derk, Raymond C. and Hettick, Justin M. and Woodfork, Karen and Goldsmith, William T. and Harris, James R. and Duling, Matthew G. and Boutin, Brenda and Nurkiewicz, Timothy and Boots, Theresa and Coyle, Jayme and Noti, John D.},
	month = oct,
	year = {2021},
	keywords = {Yannis Drossinos},
	pages = {1125--1142},
	file = {Full Text PDF:/Users/admin/Zotero/storage/LM9VPCK3/Lindsley et al. - 2021 - A comparison of performance metrics for cloth mask.pdf:application/pdf},
}

@article{lindsley_efficacy_2021-2,
[truncated: 157,445 more chars]
