# Supplementary material for: Risk assessment for long- and short-range airborne transmission of SARS-CoV-2, indoors and outdoors
Source: PNAS Nexus. 2022 Oct 6;1(5):pgac223. doi: 10.1093/pnasnexus/pgac223 (PMC9802175; doi:10.1093/pnasnexus/pgac223)
Supplement: pgac223_Supplemental_Files [file pgac223_supplemental_files.zip › PNASNEXUS-PNASNEXUS-2022-00550-s05.tex]

%%
%% Copyright 2021 OXFORD UNIVERSITY PRESS
%%
%% This file is part of the 'pnas-nexus-authoring-template Bundle'.
%% ---------------------------------------------
%%
%% It may be distributed under the conditions of the LaTeX Project Public
%% License, either version 1.2 of this license or (at your option) any
%% later version. The latest version of this license is in
%% http://www.latex-project.org/lppl.txt
%% and version 1.2 or later is part of all distributions of LaTeX
%% version 1999/12/01 or later.
%%
%% The list of all files belonging to the 'pnas-nexus-authoring-template Bundle' is
%% given in the file `manifest.txt'.
%%
%% Template article for PNAS Nexus's document class `oup-authoring-template'
%% with bibliographic references
%%

\documentclass[unnumsec,webpdf,contemporary,large]{oup-authoring-template}%

%\usepackage{showframe}

\graphicspath{{Fig/}}
\usepackage{siunitx}
% line numbers
%\usepackage[mathlines, switch]{lineno}
%\usepackage[right]{lineno}
\usepackage{natbib}
\setcitestyle{comma,sort&compress,numbers}
\usepackage{hypernat}


\theoremstyle{thmstyleone}%
\newtheorem{theorem}{Theorem}% meant for continuous numbers
%%\newtheorem{theorem}{Theorem}[section]% meant for sectionwise numbers
%% optional argument [theorem] produces theorem numbering sequence instead of independent numbers for Proposition
\newtheorem{proposition}[theorem]{Proposition}%
%%\newtheorem{proposition}{Proposition}% to get separate numbers for theorem and proposition etc.
\theoremstyle{thmstyletwo}%
\newtheorem{example}{Example}%
\newtheorem{remark}{Remark}%
\theoremstyle{thmstylethree}%
\newtheorem{definition}{Definition}

%\usepackage{draftwatermark}
%\SetWatermarkText{Draft}

\renewcommand{\thefigure}{S\arabic{figure}}
%\newcommand{\new}[1]{#1}

\begin{document}

\journaltitle{PNAS Nexus}
\DOI{DOI HERE}
\copyrightyear{2021}
\pubyear{2021}
\access{Advance Access Publication Date: Day Month Year}
\appnotes{Paper}

\firstpage{1}

%\subtitle{Subject Section}

\title[Risk assessment for long and short range airborne transmission of SARS-CoV-2, indoors and outdoors]{Risk assessment for long and short range airborne transmission of SARS-CoV-2, indoors and outdoors (Supplementary Information)}

% Include full affiliation details for all authors

\author[a]{Florian Poydenot}
\author[a]{Ismael Abdourahamane}
\author[a]{Elsa Caplain}
\author[a]{Samuel Der}
\author[b]{Jacques Haiech}
\author[a]{Antoine Jallon}
\author[a]{In\'es Khoutami}
\author[a]{Amir Loucif}
\author[a]{Emil Marinov}
\author[a,$\ast$]{Bruno Andreotti}

\authormark{Poydenot et al.}

\address[a]{\orgdiv{Laboratoire de Physique de l'Ecole Normale Sup\'erieure (LPENS)}, \orgname{CNRS UMR 8023, Ecole Normale Sup\'erieure, Universit\'e PSL, Sorbonne Universit\'e, and Universit\'e de Paris}, \orgaddress{24 rue Lhomond}, \postcode{75005} \state{Paris}, \country{France}}
\address[b]{Cogitamus Laboratory and CNRS UMR 7242 BSC, 300 Bd S\'ebastien Brant, CS 10413, 67412 Illkirch Cedex}

\corresp[$\ast$]{To whom correspondence should be addressed: \href{andreotti@phys.ens.fr}{andreotti@phys.ens.fr}}

\received{Date}{0}{Year}
\accepted{Date}{0}{Year}

%\editor{Associate Editor: Name}

\begin{abstract}
{This Supplementary Information contains an expanded version of the methods. }
\end{abstract}
\keywords{COVID-19, SARS-CoV-2, carbon dioxide, infection risk}


\maketitle
\section{Experimental methods}
\subsection{Wind tunnel}

Dispersion of aerosols and CO\textsubscript{2} is studied in a suction-flow wind tunnel with a $120 \times 23\times 23 \;{\rm cm}$ test section. A turbulence generating grid ($3\times 3$ grid of $7\times 7\;{\rm cm}$ squares separated by $1\;{\rm cm}$ wide bars) is place after the air inlet contraction section, $30\;{\rm cm}$ upstream of the test section. Wind velocity is measured with a hot-wire anemometer (test 405i). The flow Reynolds number is between $10^5$ and $10^6$.

\subsection{Aerosol measurements}

Aerosols are produced from heated oil vapor injected at a controlled rate and power through a $6\;{\rm mm}$ nozzle. A cloud of droplets nucleates at a few millimeters downstream. The test section is illuminated from above by a LED array with a diffuser. The cloud is made dilute enough so that double scattering is negligible and the light intensity scattered is linear with respect to the local aerosol concentration. High resolution pictures with a $1$ or $2\;{\rm s}$ exposure time are taken with a Digital Single-Lens Reflex camera. In order to keep the image data linear with respect to the light intensity, the raw images files are debayered using a bilinear approximation and no further image processing is performed. We keep only the green channel to measure the light intensity. We average sets of $10$ pictures taken in the same conditions to achieve a satisfying statistical convergence. Residual background light is removed by substracting the image of the tunnel without droplets. The illumination intensity profile along the tunnel axis $I_0(x)$ is calibrated using a diffusive object. $I_0(x)$ is flat, except at the start and the end of the measurement section where it decreases because of greater distance to the illumination source.

The intensity ${\mathcal I}(x,y)$ of a single pixel is an integral over the $z$ axis of the scattered intensity, which is Gaussian as the concentration is Gaussian along a transverse section. Integrating it over $z$, the image intensity field ${\mathcal I}(x,y)$ is Gaussian along $y$:
%
\begin{equation}
{\mathcal I}(x,y)=I_0(x) {\mathcal C}(x) \sigma_R(x) \exp{\left(-\frac{\left(y-y_0(x)\right)^2}{2\sigma_R^2(x)}\right)}
\label{eq:gauss}
\end{equation}
%
As shown on Figure~\ref{fig:gauss}, we fit each transverse pixel line over $y$ by this corrected Gaussian profile to extract ${\mathcal C}(x)$, which is proportional to the concentration on the axis, and the radius $\sigma_R(x)$. ${\mathcal C}(x) \sigma_R^2(x)$ is a constant independent of $x$: conservation of mass is respected by our measurement technique.

\begin{figure}[h!]
\includegraphics[width=7 cm]{gauss_pnas.pdf}
\caption{Transverse intensity profiles at various distances from the oil outlet. The best fit by a Gaussian gives ${\mathcal C}(x)$, $\sigma_R(x)$ and $y_0(x)$.}
\label{fig:gauss}
\end{figure}

\subsection{CO\textsubscript{2} measurements}

Solid CO\textsubscript{2} pellets are sublimated inside a pressurized container heated with a controlled power. A variable area flow meter controls the gas injection rate. The gas is injected at room temperature into the test section. CO\textsubscript{2} is then sampled along the dispersion cone axis by slowly suctioning air into a $60 \; {\rm mL}$
syringe with a long needle. Three replicates are taken at the same point. A laser beam pointing along the flow axis helps position precisely the needle tip. After sampling, syringes are sealed until analysis.

The content of the syringe is transferred into a $300 \; {\rm mL}$ chamber equipped with a non-dispersive CO\textsubscript{2} infrared sensor with a range of $0$--$\SI{50000}{ppm}$ and with an absolute pressure sensor. Using a vacuum pump, a primary vacuum is made in the sealed chamber. Then, the $60 \; {\rm mL}$ sample is sucked into the chamber. Finally, nitrogen is immediately added to the chamber to reach the ambient pressure. The CO\textsubscript{2} concentration is recorded as a function of time. After a few minutes, the sensor equilibrates and the concentration reaches a steady state. Figure~\ref{fig:co2concentration} shows a typical temporal evolution of the measured CO\textsubscript{2} concentration. It rises rapidly as the sensor is near the entrance of the chamber, then the concentration homogenizes inside and the sensor relaxes to equilibrium with an exponential decay. There remains a small amount of leakage and adsorption that we fit with a linear decrease in time.

Since we measure its volumetric injection rate $Q$, the absolute volumic concentration of CO\textsubscript{2} is therefore known along the axis. This is not the case for the oil droplet aerosol, where only the relative concentration is known. The measured concentration on the axis $C_M(x)$ can be related to the transverse concentration profile:
%
\begin{equation}
C(r, x) = C_M(x) e^{-r^2/2\sigma_R^2}
\end{equation}
%
Conservation of mass imposes that
%
\begin{equation}
\int_0^\infty 2\pi r \mathrm d r C_M e^{-r^2/2\sigma_R^2} = 2 \pi \sigma_R^2(x) C_M(x)
\end{equation}
%
is set by the injection rate, i.e.
%
\begin{equation}
2 \pi \sigma_R^2(x) C_M(x) = \frac{Q}{\overline v}
\end{equation}
%
We therefore plot $\overline v C_M /Q$ for CO\textsubscript{2} and $1/2\pi \sigma_R^2$ for oil droplets.

\begin{figure}[h!]
\includegraphics[width=7 cm]{fig_calibration_co2.pdf}
\caption{Red dots: typical measured CO\textsubscript{2} concentration inside the vacuum chamber. The concentration rises rapidly as CO\textsubscript{2} is introduced and passes by the sensor, then the sensor equilibrates with an exponential decay. There remains a very slow decay, linear in time, due to leakage and adsorption. Solid black line: best fit by an exponential decay superimposed with a linear decrease in time.}
\label{fig:co2concentration}
\end{figure}


\section{Turbulent dispersion: Lagrangian approach}

Turbulent diffusion, like many diffusive processes \citep{risken_fokker-planck_1989}, can be seen through two complementary lenses: a Langevin equation describing particle dynamics and a Fokker-Planck equation describing the spacial evolution of the concentration field. We develop these two approaches here. As turbulence acts as a fluctuating noise, in both cases we use the Reynolds decomposition \citep{lesieur_turbulence_2008} to split any field or dynamical variable $A$ into its ensemble average over many realizations of the flow $\overline A$ and its fluctuating part with zero mean $A'$: $A = \overline A + A'$.

We first consider a single particle of diameter $d$, density $\rho_p$, in a fluid of density $\rho_f$ and viscosity $\eta$. Turbulent diffusion for particles without inertia is a correlated Brownian motion \citep{batchelor_diffusion_1949,batchelor_application_1950,batchelor_diffusion_1952}. The simplest form of a Langevin equation that leads to a finite correlation time gives an exponentially decaying velocity correlation function \citep{risken_fokker-planck_1989,sawford_reynolds_1991,sawford_turbulent_2001,salazar_two-particle_2009}:
%
\begin{equation}
\label{eq:correlation_velocity}
\overline{\mathbf{v^{\prime}}(t)\mathbf{v^{\prime}}(t+\tau)}=\sigma_V^2\exp(-\tau/{\mathcal T})
\end{equation}

The correlation time ${\mathcal T}$ is called the Lagrangian integral time scale, defined in the general case as:
%
\begin{equation}
{\mathcal T}=\frac{1}{\sigma_V^2}\;\int_0^\infty \overline{\mathbf{v^{\prime}}(t)\mathbf{v^{\prime}}(t+\tau)} \mathrm d\tau
\end{equation}
%
The dispersion of fluid particles injected at a source point at time $t=0$ is given by Taylor's theorem \citep{taylor_diffusion_1922,sawford_turbulent_2001,salazar_two-particle_2009}:
\begin{equation}
\frac{d \overline{{\mathbf r}^{2}(t)}}{d t}=2 \overline{{\mathbf r}(t) {\mathbf v}(t)}=2 \int_{0}^{t} \overline{{\mathbf v}\left(t^{\prime}\right) {\mathbf v}(t)} \mathrm d t^{\prime} .
\end{equation}
%
Applied to equation~(\ref{eq:correlation_velocity}) at time $t=x/\overline v$, the transverse spread is \citep{sawford_turbulent_2001,du_estimation_1995,salazar_two-particle_2009,poydenot_turbulent_2021-1}:
%
\begin{equation}
\sigma_R^{2}= \frac{2}{3}\sigma_V^2 {\mathcal T}^2 \left[\exp \left(-\frac{x}{{\overline v}{\mathcal T}}\right) +\frac{x}{{\overline v}{\mathcal T}}-1\right]
\label{eq:EqDiffusionRadius}
\end{equation}
%
At short and long distances compared to $\overline v \mathcal T$, $\sigma_R$ can be rewritten as the mean square displacement at time $t=x/\overline v$ of a diffusive process with an effective diffusion coefficient $D$:
%
\begin{equation}
\sigma_R^2 \sim D \frac{x}{\overline v}
\end{equation}
%
The effective diffusion coefficient is constant at long distances $x \gg \overline v \mathcal T$, as expected for an uncorrelated random walk of velocity $\sigma_V$ and mean free path $\sigma_V \mathcal T$:
%
\begin{equation}
D \sim \sigma_V^2 \mathcal T
\end{equation}
%
At short distances $x \ll\overline v \mathcal T$, particle motion is correlated so that the mean free path is rather the distance traveled $\sigma_R$:
%
\begin{equation}
D \sim \sigma_V \sigma_R
\end{equation}
%
This gives the two scalings reported in the article.

%
% The short and long distance regimes are:
% %
% \begin{align}
% \sigma_R &\underset{x \gg \overline v \mathcal T}{=} \sigma_V \left(\frac{2 {\mathcal T} x}{3 {\overline v}}\right)^{1/2}, \qquad \overline C \propto 1/x \\
% \sigma_R &\underset{x \ll\overline v \mathcal T}{=} \frac{ \sigma_V x}{\sqrt{3} \bar v}, \qquad \overline C \propto 1/x^2.
% \end{align}

Unlike passive scalars, particles are subjected to gravity and inertia. The equation of motion of a single particle reads \citep{maxey_equation_1983}
%
\begin{equation}
\label{eq:pdf_particule}
\frac{\mathrm d}{\mathrm d t} \mathbf r=\mathbf v, \quad \frac{\mathrm d}{\mathrm d t} \mathbf v=-\frac{1}{\tau_S}(\mathbf v-\mathbf u[\mathbf r]) + \left(1-\frac{\rho_f}{\rho_p}\right) \mathbf g
\end{equation}
%
where $\mathbf{u} = \overline{\mathbf{u}}+\mathbf{u'}$ is the fluid velocity and $\tau_S = \rho_p d^2/18 \eta$ the Stokes times, which is the particle response time to a change in the fluid velocity given by the Stokes force $-3\pi \eta d (\mathbf v - \mathbf u)$. $\left(1-\rho_f/\rho_p\right) \mathbf g$ is a buoyancy term. In the absence of turbulence, particles fall with a velocity
%
\begin{equation}
\label{eq:uchute}
\mathbf v_{\rm fall}=\frac{(\rho_p - \rho_f)\mathbf g d^2}{18\eta}.
\end{equation}
%
If the fluid presents a constant mean velocity, particles move on average at a velocity $\overline{\mathbf{v}} = \overline{\mathbf{u}}+\mathbf v_{\rm fall}$. We consider again for simplicity that the fluid velocity correlation function (but not the particle velocity correlation function $\overline{\mathbf{v^{\prime}}(t)\mathbf{v^{\prime}}(t+\tau)}$) decays exponentially over a time ${\mathcal T}$:
%
\begin{equation}
\label{eq:CorrelVelo}
\overline{\mathbf{u^{\prime}}(t)\mathbf{u^{\prime}}(t+\tau)}=\sigma_U^2 \exp(-\tau/{\mathcal T})
\end{equation}

The aerosol phase forms when turbulent velocity fluctuations are large enough to counteract particle settling \citep{friedlander_smoke_2000} i.e. when $\sigma_U>v_{\rm fall}$.

The fluctuating velocity obeys:
%
\begin{equation}
\mathbf{v'}(t) = \frac{1}{\tau_S}\int_{-\infty}^t \mathbf{u'}(t') \exp{\left(-\frac{t-t'}{\tau_S}\right)} \mathrm d t'
\end{equation}The particle velocity correlation function is the low-passed fluid velocity correlation:

\begin{equation}
\overline{\mathbf{v^{\prime}}(t)\mathbf{v^{\prime}}(t+\tau)} = \frac{1}{2\tau_S} \int_{-\infty}^{\tau} \overline{\mathbf{u'}(t_2)\mathbf{u'}(t_2+t_1)} \exp{\left(-\frac{\tau-t_1}{\tau_S}\right)} \mathrm d t_1
\end{equation}
%
%
 Performing the Reynolds decomposition $\mathbf{v}=\overline{\mathbf{v}}+ {\mathbf{v'}}$ and using the Fourier transform of the fluid velocity autocorrelation function, we find:
%
\begin{equation}
%\overline{\mathbf{v^{\prime}}(t)\mathbf{v^{\prime}}(t+\tau)} = \frac{\sigma_V^2 }{1-\frac{{\mathcal T}^2}{\tau_S^2}} \left(\frac{\tau_S}{{\mathcal T}}\exp{(-\tau/\tau_S)}-\exp{(-\tau/\mathcal T)} \right)
\overline{\mathbf{v^{\prime}}(t)\mathbf{v^{\prime}}(t+\tau)} = \frac{\sigma_U^2 }{1-\frac{\tau_S^2}{{\mathcal T}^2}} \left(\exp{(-\tau/\mathcal T)}-\frac{\tau_S}{{\mathcal T}}\exp{(-\tau/\tau_S)} \right)
\end{equation}
%
Inertia acts as a low-pass filter of the fluid velocity \citep{bec_turbulent_2010}. The dimensionless ratio $\mathrm{St} = \tau_S/\mathcal T$ is called the Stokes number and characterizes the relative influence of particle inertia and hydrodynamic drag. If the Stokes number $\mathrm{St}$ is much smaller than $1$, particles presents a negligible inertia and the particle velocity correlation function reduces to the fluid velocity correlation function $\overline{\mathbf{v^{\prime}}(t)\mathbf{v^{\prime}}(t+\tau)} = \overline{\mathbf{u^{\prime}}(t)\mathbf{u^{\prime}}(t+\tau)}$. Conversely, in the limit where the Stokes number $\mathrm{St}$ is much larger than $1$, the correlation function decays exponentially as $\sigma_U^2 \mathrm{St} \exp{(-\tau/\tau_S)}$.


%\ba{OLD
%\begin{equation}
%\overline{\mathbf{v^{\prime}}(t)\mathbf{v^{\prime}}(t+\tau)} = \frac{\sigma_V^2 }{1-\frac{{\mathcal T}^2}{\tau_S^2}} \left(\exp{(-\tau/\tau_S)}-\frac{{\mathcal T}}{\tau_S}\exp{(-\tau/\mathcal T)} \right)
%\end{equation}
%%
%}

\section{Turbulent dispersion: Reynolds-averaged Eulerian approach}

In the continuum approximation, we introduce the concentration $C(\mathbf r, t)=\overline{C}(\mathbf r, t)+C'(\mathbf r, t)$ of particles and its flux $\mathbf{j}$. The conservation equation reads:
%
\begin{equation}
\frac{\partial C}{\partial t}+\nabla \cdot \mathbf{j}=0
\end{equation}
%
Transport by the the average flow leads to a flux equal to the concentration times velocity $\mathbf{j}=C \mathbf{v}$. Consider now thermal diffusion induced by random microscopic velocity fluctuations at $\mathbf{v}=\mathbf{0}$. Would the concentration be homogeneous i.e. constant in space, the diffusive flux would vanish. At leading order, random exchanges between neighboring layers of fluid lead to a flux proportional to the gradient of concentration, oriented from high to low concentration. The phenomenological relation is known as Fick's law:
%
\begin{equation}
\mathbf{j}=-D_m \mathbf{\nabla} C
\end{equation}
%
and the molecular diffusion coefficient $D_m$ is assumed to be independent of $C$, which must be true in the dilute limit $C \to 0$. Plugging this relation into the continuity equation, we get the linear diffusion equation:
%
\begin{equation}
\frac{\partial C}{\partial t}=D_m \nabla^2 C
\end{equation}

With turbulence, the relevant transport equation is obtained by Reynolds averaging the concentration conservation equation:
%
\begin{equation}
\frac{\partial \overline{C}}{\partial t}+\nabla \cdot(\overline{\mathbf{v}} \overline{C})=\nabla \cdot\left(D_m \nabla \overline{C}-\overline{\mathbf{v^{\prime}} C^{\prime}}\right)
\end{equation}
%
For the reasons invoked for molecular diffusion, the flux $\overline{\mathbf{v^{\prime}} C^{\prime}}$ can be expressed using a gradient diffusion assumption:
%
\begin{equation}
\overline{\mathbf{v^{\prime}} C^{\prime}}=-D_t \nabla \overline{C}
\end{equation}
%
where $D_t$ is the turbulent diffusion coefficient, also called eddy diffusivity. The averaged concentration therefore obeys:
%
\begin{equation}
\frac{\partial \overline{C}}{\partial t}+\nabla \cdot(\overline{\mathbf{v}} \overline{C})=\nabla \cdot\left(D \nabla \overline{C}\right)
\end{equation}
%
where $D=D_m+D_t$ is the effective diffusion coefficient. In the Lagrangian approach, we have introduced the decorrelation time $\mathcal T$. For the Eulerian framework, we must introduce the inertial length scale $\mathcal L$; above this space length, fluid velocities are uncorrelated. %At a time scale larger than the correlation time $\mathcal{T}$, the turbulent diffusion coefficient $D_t$ must be proportional to the product of $\mathcal{T}$ by the squared turbulent velocity $\sigma_V^2$.

For a point source at the origin in an average flow along the $x$ direction in cylindrical $(r, \theta, x)$ coordinates and neglecting longitudinal diffusion, the average concentration $\overline C$ obeys a convection-diffusion equation which reduces in the steady state to:
%
\begin{equation}\label{eq:convection-diffusion}
\overline v \frac{\partial \overline C}{\partial x} = r^{-1} \frac{\partial}{\partial r}\left(r\;D\;\frac{\partial \overline C}{\partial r}\right)
\end{equation}
%
This equation has the same structure as the diffusion equation, except that time is replaced by the space coordinate $x$. In the regime described by Taylor, the turbulent diffusion coefficient $D$ does not depend on $r$, the equation admits an exact solution:
%
\begin{equation}
\overline C=\frac{q_e C_e}{\pi \sigma_R^2 \bar v}\;\exp\left(-\frac{r^2}{2\sigma_R^2}\right)
\end{equation}
%
where the multiplicative factor is obtained by identifying the mass flow rate across any section to the source injection rate $q_e C_e$. The dispersion radius $\sigma_R$ obeys the equation:
%
\begin{equation}
\bar v \frac{\mathrm d \sigma_R^2}{\mathrm d x}=2 D
\label{eq:radiusdiffuse}
\end{equation}
%


We now consider the opposite limit where there is no mean flow at all, but convective plumes creating turbulent mixing. For simplicity, we can assume that dispersion is homogeneous and isotropic and write the diffusion equation in spherical coordinates:
%
\begin{equation}\label{eq:convection-diffusion2}
\frac{\partial \overline C}{\partial t} = r^{-2} \frac{\partial}{\partial r}\left(r^2\;D\;\frac{\partial \overline C}{\partial r}\right)
\end{equation}
%
Again, considering a constant source of flow rate $q_e$ and concentration $C_e$, a steady state solution gradually appears, which obeys \citep{cheng_modeling_2011}:
%
\begin{equation}
\frac{\mathrm d \overline C}{\mathrm d r}=-\frac{q_e C_e}{4 \pi r^2\;D}
\end{equation}
%
At large scale, $D\sim\sigma_V \mathcal L$ can be considered as constant so that $\overline C$ decreases as $r^{-1}$. In the intermediate range of scales, using again the ballistic approximation $D\sim \sigma_V r$, $\overline C$ decreases as $r^{-2}$. The scaling laws derived before therefore still hold, but up to a geometrically determined multiplicative constant $\alpha$.


\section{Droplet production}
Coughing, sneezing, singing, speaking, laughing or breathing produce droplets of mucosalivary fluid in two range of sizes. Droplets above $100\;{\rm \mu m}$ are produced by fragmentation of a liquid sheet formed at the upper end of the respiratory tract (i.e. for sneeze) or from filaments between the lips (i.e. plosives consonants when speaking \citep{abkarian_speech_2020,abkarian_stretching_2020}), with an average around $500\;{\rm \mu m}$ \citep{morawska_size_2009,johnson_modality_2011,bourouiba_fluid_2021}. In the first case, the initial sheet is stretched and get pierced. The liquid accumulates by capillarity retraction in a rim, which destabilizes into ligaments \citep{kooij_what_2018,bourouiba_violent_2014}. The latter form droplets by a capillary instability referred to as the beads-on-a-string \citep{scharfman_visualization_2016}. In the second case, a film forms between the lips, which destabilizes into filaments, themselves exhibiting the beads-on-a-string instability.

Droplets below $20\;{\rm \mu m}$ form either by bubble bursting events in the lungs alveoli or by turbulent destabilization of liquid films covering the lower and upper airways. Between $20\;{\rm \mu m}$ and $100\;{\rm \mu m}$, almost no droplets form, indicating well separated mechanisms. For each class of droplets, the distribution around the average has been fitted either by a log-normal distribution, following the idea of a break-up cascade, or by a Gamma distribution, based on the idea that the blobs that make up a ligament exhibit an aggregation process before breaking up \citep{villermaux_fragmentation_2007}. The average droplet size, around $4\;{\rm \mu m}$ results from an interplay between the fluid film thickness, the turbulent stress and the surface tension. Further fragmentation of these droplets can occur in the tract constrictions where air flows at large velocity. Pulmonary surfactant helps reduce the droplet size, and contributes to prevent accumulation of fluid in airways. The main entry zone is through the nasal epithelium for viral strains before Omicron and more specifically a subset of cells of the nasal epithelium expressing both the ACE2 receptor and the TMPRSS2 protease, and the throat epithelium for Omicron, due to a weaker dependency to the TMPRSS2 protease. Other entry zones exist as well as different receptors and proteases \citep{singh_single-cell_2020}. In first approximation, they can be considered as minor routes in the dissemination of the epidemic and in the risk of infection. The emission of mucus droplets containing viral particles in the nasal cavity is dominant, but has not been much investigated so far \citep{li_detecting_2021,ma_coronavirus_2021}.
%
\begin{figure}[t!]
\includegraphics[width=7 cm]{aerosolformation.pdf}
\caption{(a) Sketch of the aerosol generation mechanism inside the bronchioles. The walls are elastic and collapse during exhalation; when air flows back into the bronchioles, it spreads them apart, leading to the formation of a fluid film which then bursts into submicronic droplets \citep{malashenko_propagation_2009-1,johnson_mechanism_2009,mittal_flow_2020,halpern_nonlinear_2003,haslbeck_submicron_2010}. (b) Sketch of the aerosol generation mechanism inside the upper respiratory tract. Shear destabilizes the respiratory fluid layer lining the walls \citep{kataoka_generation_1983,moriarty_flow-induced_1999,mittal_flow_2020}, and droplets detach from the waves. In both cases, if virions are present, they get entrained when the film forms and are found in the subsequent aerosol droplets.}
\label{fig:SketchAerosol}
\end{figure}

%Droplets of mucosalivary fluid above $100\;{\rm \mu m}$ are produced by fragmentation of a liquid sheet formed at the upper end of the respiratory tract (i.e. for sneeze) or from filaments between the lips (i.e. plosives consonants when speaking \citep{abkarian_speech_2020,abkarian_stretching_2020}), with an average around $500\;{\rm \mu m}$ \citep{bourouiba_fluid_2021}. In the first case, the initial sheet is stretched and get pierced. The liquid accumulates by capillarity retraction in a rim, which destabilizes into ligaments \citep{kooij_what_2018,bourouiba_violent_2014}. The latter form droplets by a capillary instability referred to as the beads-on-a-string \citep{scharfman_visualization_2016}. In the second case, a film forms between the lips, which destabilizes into filaments, themselves exhibiting the beads-on-a-string instability. Droplets below $20\;{\rm \mu m}$ form either by bubble bursting events in the lungs alveoli or by turbulent destabilization of liquid films covering the lower and upper airways. Between $20\;{\rm \mu m}$ and $100\;{\rm \mu m}$, almost no droplets form, indicating well separated mechanisms. For each class of droplets, the distribution around the average has been fitted either by a log-normal distribution, following the idea of a break-up cascade, or by a Gamma distribution, based on the idea that the blobs that make up a ligament exhibit an aggregation process before breaking up \citep{villermaux_fragmentation_2007}. The average droplet size, around $4\;{\rm \mu m}$ results from an interplay between the fluid film thickness, the turbulent stress and the surface tension. Further fragmentation of these droplets can occur in the tract constrictions where air flows at large velocity. Pulmonary surfactant helps reducing the droplet size, and contributes to prevent accumulation of fluid in airways.

% This proportionality will be assumed here for simplificity. Figure~\ref{fig:SketchAerosol} (a) shows a typical film burst in the bronchioles, leading to the formation of aerosols: \citep{johnson_mechanism_2009,malashenko_propagation_2009-1,mittal_flow_2020} as the viral load inside the respiratory fluid increases, so does the viral load inside the generated droplets. Figure~\ref{fig:SketchAerosol} (b) shows how shear leads to the formation of aerosolized droplets in the upper respiratory tract. We shall emphasize that viral particles may serve as surface disturbances favoring aerosol formation encapsulating viral particles. This enrichment procedure would then lead to a viral content of droplets which is not proportional to their initial volume.

\subsection{Evaporation process and virus inactivation}
We discuss here a basic model of evaporation of droplets, before efflorescence, in humid air. The evaporation of liquid droplets in the air is controlled by the ambient relative humidity $\mathrm{RH}$. Mass transport of water molecules from the droplets to the surrounding air is diffusive; as the drops evaporate, they release latent evaporation heat, which is also conducted away. This cools down the droplets, which in turns lowers the saturation pressure in the immediate surrounding of the drop, slowing down evaporation. Due to this coupled transport, a drop of initial radius $a_0$ shrinks to a radius $a(t)$ as \citep{pruppacher_microphysics_2010,smith_aerosol_2020}
%
\begin{equation}
 a^2(t) = a_0^2 - 2 D_\mathrm{eff} \left(1-\mathrm{RH}\right) t
\end{equation}
%
where $D_\mathrm{eff} = 1.3\,10^{-10}\;{\rm m^2/s}$ is an effective diffusion coefficient taking into account both diffusive transport of mass and its slowdown due to evaporative cooling. Evaporation takes places at the surface of the drop, which explains the linear behavior of $a^2$ with $t$. Since the drops are small, evaporation is very fast compared to the time they spend aloft: a $\SI{4}{\mu m}$ drop at $\SI{70}{\%}$ RH completely evaporates in $\SI{0.2}{s}$, while it takes $\SI{20}{min}$ to fall a distance of $\SI{2}{m}$ under its own weight.

The classical picture \citep{wells_air-borne_1934} considers evaporating droplets as independent. This is true for small droplets dispersed inside a room, but not of droplets inside a cough or sneeze spray. In that case, $\mathrm{RH}$ is roughly uniform and close to $\SI{100}{\%}$ inside the aerosol jet, meaning that no evaporation takes places except at the spray boundaries \citep{villermaux_fine_2017,ng_growth_2021}. This makes these drops extremely long-lived, up to a hundred times the isolated drop lifetime \citep{chong_extended_2021,de_oliveira_evolution_2021,smith_aerosol_2020}.

However, virus-laden respiratory droplets do not vanish as they contain viral particles and are not composed of pure water. The mucosalivary fluid is a dilute solution of surfactants, proteins and electrolytes, initially composed of $\sim \SI{99}{\%}$ water in volume. The solutes stabilize drops at a finite radius $a_\mathrm{eq}$, at which they still contain water \citep{mikhailov_interaction_2004}:
%
\begin{equation}
 a_\mathrm{eq} = \left(\frac{M_w}{\rho_w} \sum_i \frac{\nu_i c_i}{M_i}\right)^{1/3}\; \frac{a_0}{\left(1-\mathrm{RH}\right)^{1/3}} 
\end{equation}
%
The sum is done over all solutes $i$. $c_i$ is the mass concentration of solute $i$, $M_i$ its molar mass, $\nu_i$ its degree of dissociation ($2$ for NaCl). We model respiratory fluid by a mixture of NaCl and the total average protein content \citep{nicas_toward_2005,vejerano_physico-chemical_2018}: $c_\text{electrolytes} = \SI{9}{g/L}$ (physiological NaCl concentration), $c_\text{proteins} = \SI{70}{g/L}$, $M_\text{proteins} = \SI{70}{kg/mol}$. This gives $ a_\mathrm{eq} \approx 10^{-1} a_0\;\left(1-\mathrm{RH}\right)^{-1/3}$: typically, at medium relative humidity, aerosol drops formed at $5\;{\rm \mu m}$ remain at $1\;{\rm \mu m}$, which is significantly larger than the virus itself. By stabilizing the droplet at a finite radius, solutes reduce the evaporation time to
%
\begin{equation}
 t_\mathrm{ev} = \frac{a_0^2}{2 D_\mathrm{eff} (1-\mathrm{RH})}\left(1-\left(\frac{a_\mathrm{eq}}{a_0}\right)^2\right)
\end{equation}
%
The solute effect on the evaporation time is small at low $\mathrm{RH}$ since the drop shrinks by a lot; at $99\;\%$ RH, a $\SI{4}{\mu m}$ drop has its evaporation time increased by $80\;\%$.

In aerosol droplets at equilibrium, virions are gradually degraded by the damage done by antiviral proteins in saliva \citep{malamud_antiviral_2011} and by UV-B radiation in sunlight or by UV-C. The inactivation rate of enveloped, airborne viruses increases \citep{yang_dynamics_2011,tang_effect_2009,chan_effects_2011,smither_experimental_2020} with $\mathrm{RH}$: this suggests that virions can associate with proteins which protects them both from dessication and antivirals \citep{vejerano_physico-chemical_2018}. Another possible effect of ambient conditions results the intrinsic temperature preference of the coronavirus spike protein \citep{laporte_sars-cov-2_2021}, as the temperature in the nose depends on both temperature and humidity.

\section{Masks and respirators}
%
\begin{figure}[h]
 \centering
 \includegraphics[width=70mm]{MaskPDFv2.pdf}
 \caption{Mask wearing in public spaces of the Paris suburban region (Ile-de-France) where face masks are mandatory, mid April 2021. $N=1708$. Green: correct fitting. Orange: centimeter-scale leakage along the nose or the cheeks. Red: No fitting at all.}
 \label{fig:maskpdf}
 \end{figure}

$\lambda_i$ and $\lambda_e$ are respectively the inhalation and exhalation filtration factor of the face coverings worn by the two people. Filtration factors are determined by the material properties, the fitness of the face coverings and the respiratory activity at play. Cloth masks have a material filtration efficiency of $20\%$--$40\%$ \citep{pan_inward_2021,fischer_low-cost_2020,hill_testing_2020,zangmeister_filtration_2020,rengasamy_simple_2010,shakya_evaluating_2017,drewnick_aerosol_2021}, tightly woven material being more efficient. Surgical masks have a $50\%$--$95\%$ material filtration efficiency \citep{hill_testing_2020,lindsley_comparison_2021,pan_inward_2021,oberg_surgical_2008}, and N95/FFP2 respirators $95\%$--$99\%$ \citep{hill_testing_2020,zangmeister_filtration_2020,qian_performance_1998,rengasamy_simple_2010}. Inhalation (i.e. exposure reduction) and exhalation (i.e. aerosol source control) are not symmetrical as they induce different airflows around the face covering. Moreover, the flow is different for instance for coughs and tidal breathing, which is associated with a $20$ times smaller typical flow rate \citep{pohlker_respiratory_2021}. Surgical masks block $56\%$--$86\%$ of cough aerosols and $42\%$--$91\%$ of exhaled aerosols \citep{blachere_face_2021,lindsley_comparison_2021,lindsley_efficacy_2021,asadi_efficacy_2020}; N95 respirators block $73\%$--$99\%$ of cough aerosols \citep{lindsley_comparison_2021,lindsley_efficacy_2021,asadi_efficacy_2020} and $95\%$--$99\%$ of exhaled aerosols \citep{lindsley_comparison_2021,asadi_efficacy_2020}. Efficiencies for exposure reduction are roughly similar at the most penetrating particle size in well-mixed conditions \citep{pan_inward_2021,lindsley_efficacy_2021-2}. Filtration efficiency strongly depends on proper mask fit: cloth and surgical masks tend to be much looser fitted than respirators, thereby greatly reducing their filtration factor compared to their material efficiency \citep{cappa_expiratory_2021}. Improved surgical mask fit by double masking or knotting and tucking can bring their filtration efficiency up to $60\%$--$99\%$ \citep{sickbert-bennett_fitted_2021,brooks_maximizing_2021,clapp_evaluation_2021,blachere_face_2021}. We take as an average $\lambda = \sqrt{\lambda_i \lambda_e}$ for both inhalation and exhalation. $\lambda = 1$ when no mask is worn; $\lambda = 0.70$ for cloth masks ($30\%$ efficiency); $\lambda = 0.28$ for well-fitted surgical masks ($72\%$ efficiency); $\lambda = 0.10$ for N95 respirators ($90\%$ efficiency). For respirators, fit checks are needed to reach high efficiencies, protective enough for workplace aerosol exposure. However, most untrained users achieve on their own $90\%$ and higher filtration, making respirators a valuable choice for the general public \citep{rembialkowski_impact_2017,brosseau_fit_2010}.

We have performed a quantitative study of face mask wearing in public spaces around Paris. Investigators pair up in a public place and observe the people around them without taking notes, keeping their count. One of the two investigators is familiar with the public place and the other not. They decide on the type of mask they wear and the most appropriate memorization technique, after a reconnaissance visit. Every 10 people, they discreetly write down the quantitative measurements on the type of mask they wear and on the mask fitting. Every twenty minutes, in a calm environment, without witnesses, they discuss the social characteristics of the place under study, at this time of day and this day of the week, in order to prevent perception biases. Ideally, the investigators fill, for each person, the following categories: gender, age, occupational characteristics, visible religious attributes, spoken language, alone or accompanied, behavior. Special attention is paid to the difference between externally imposed rules vs internalized rules, when noting the behaviors in the presence or not of a control \citep{goffman_les_1988,hall_hidden_1990,winkin_nouvelle_2000}.

Social aspects will be discussed in a separate paper. Here, it is used to ensure that face mask wearing statistics reflect social activities at different times of the week, in the Paris region. Figure~\ref{fig:maskpdf} shows the resulting histogram. Only indoor public spaces where masks are mandatory have been included. FFP2 respirators represent $3\;\%$ only of face barriers and correctly worn protective coverings (surgical or FFP2) only $42\;\%$. We can estimate that the mean filtration factor $\lambda_i \lambda_e$ is around $0.25$ only, which gives a dose reduction by a factor of $4$ in French public spaces where masks are mandatory. As even minute differences in respirator fit can lead to large variations in filtration, this visual method of estimating mask fit could lead to overestimating the average filtration efficiency. In Georgia, USA during November-December 2020, mask wearing for students and staff members was associated with a $2.7$-fold reduction in COVID-19 cases \citep{gettings_mask_2021}. In the UK, between February and April 2021, schoolchildren aged 10-14 did not wear masks while those aged 15-19 did. Figure \ref{fig:UKschools} compares the cases in these two populations. The reproduction rate that can be attributed to schools is roughly halved by masks, which gives a mean filtration factor $\lambda^2 = 0.5$. We have observed that young people poorly fit their masks, which could explain the discrepancy with the expected filtration factor. Another explanation could be that an important part of the transmission takes places during unmasked lunch time.
 %
 \begin{figure}[h]
 \centering
 \includegraphics[width=70mm]{figure10.pdf}
 \caption{Cases per million people in the United Kingdom, from 1 February to 12 April 2021. Top panel: schoolchildren aged 10-14, with no mandatory masks. The best fit by an exponential provides the reproduction number: $R= 1.34\pm0.04$ during the school period vs $R= 0.81\pm0.03$ before and $R= 0.70\pm0.03$ after. Bottom panel: schoolchildren aged 15-19, with mandatory masks. The best fit by an exponential provides the reproduction number: $R= 1.07\pm0.04$ during the school period vs $R= 0.82\pm0.03$ before and $R= 0.70\pm0.03$ after.}
 \label{fig:UKschools}
 \end{figure}

 \section{Risk reduction techniques}
 %
 \begin{figure*}[bt]
 \centering
 \includegraphics[width=14cm]{figuremesuressecurisation.pdf}
 \caption{Hydrodynamic solutions to mitigate short-range transmission by dispersing aerosols away from individuals. (a) Fans force the circulation of air through HEPA filters at a cafeteria table, with an Upper-Room Ultraviolet Germicidal Irradiation (UVGI). (b) A large fan with a filter is slightly tilted upward and aimed at a line of static people waiting. The cone of aerosols they emit cannot reach anyone in the line. (c) Ventilation controlled by the occupancy number, to reduce energy consumption. Recycled air inside ventilation ducts is decontaminated by UV-C light. (d) An air flow inside the floor of a club pushes air up through small holes, preventing aerosols from spreading laterally and dispersing them towards the ceiling where the ventilation system can remove them. (e) A fan at a caf\'e table pulls air, filters it and expels it upwards. (f) Fresh air is injected at the bottom of the room and supplied where needed to create air flows that protect each occupant of the room individually \citep{morawska_paradigm_2021}.}
 \label{fig:mesuressecurisation}
 \end{figure*}
 
The transmission risk outdoors, without masks, is real at short distances and for long periods of time. Figure \ref{fig:risk_distance} shows the risk as a function of distance. The risk is above $1$ at low wind speeds below $2.5\;{\rm m}$. Static crowds without masks must therefore be avoided. It is important for people to learn how to take into account the wind strength and direction for static outdoors activities, in particular if they sing, eat, or drink for a long duration. As the risk outdoors is entirely at short range, large fans may be used to reduce the risk of a bar terrace or static queue in front of a shop (figure~\ref{fig:mesuressecurisation} panel b). The more these fans induce turbulent fluctuations, rather than an average flow, the better they are. They must be oriented upwards to change the wake direction. For outdoor dance floors, injection of air at high flow rate, say, $1-10\;{\rm m^3/hour/person}$ may be sufficient to reduce the risk.

The absence of masks when eating and drinking poses a specific problem of aerosol risk reduction. In particular, collective catering facilities are amongst the most important places of high transmission risk. It is possible to use HEPA filtered air purifiers arranged to provide air free of viral particles and suck out stale air \citep{morawska_paradigm_2021} (Figure~\ref{fig:mesuressecurisation} a, e).

Disposable respiratory personal protection equipment is expensive, but various protocols involving UV-C, heat and hydrogen peroxide vapor have been designed to extend its lifetime cycle and use, and could be considered for the general public \citep{cdc_decontamination_2020,john_scalable_2021}.

\begin{figure}[h]
 \centering
 \includegraphics[width=80mm]{courbe_co2_modele_omicron.pdf}
 \caption{Transmission risk $r$ for Omicron BA.1 ($\bar h = 2800$) as a function of the distance between people inside the public space, for the observed mask wearing shown in Figure \ref{fig:maskpdf} ($\lambda^2 = 0.2$) and different wind speeds. Green area: acceptable risk, ie. $r < 1$.}
 \label{fig:risk_distance}
 \end{figure}


% \section{poubelle recyclable}
% 
%We emphasize that the quantum is not an universal quantity but depends on the characteristics of the population over which the distribution $f(a)$ is determined. Consider for instance the transmission risk in a school~; $\bar a^{-1}$ must be defined as an average over the sub-population attending schools.
%
% Cooperativity can be simply taken into account by assuming that $K$ virions successfully overcoming the barriers are needed to replicate in cells and overwhelm the host antiviral defences. The probability of infection then reads:
% %
% \begin{equation}
% p(d)=\sum_{k=K}^{\infty} \frac{(a d)^{k}}{k !} e^{-a d}
% \end{equation}
% %
% which resumes to the Poisson process for $K=1$. We will keep the simpler Poisson process hypothesis for the rest of the paper.

% From the behaviourist point of view, individuals are considered as rational agents who compute their benefit-risk balance for any activity. The "behaviourist" risk would naturally be defined as the probability of being infected while attending a certain public space. This risk depends on the characteristics of their immune system, on their co-morbidity factors and on the average viral dose they statistically inhale in this public space. The "behaviourist" risk is proportional to the epidemic prevalence $P$ defined as the fraction of infected people. This type of reasoning constitutes the central mechanism explaining why the epidemics presents stop-and-go waves.

% Altruist rational agents would, on the opposite, base their benefit-risk balance on the number of people they would contaminate if asymptomatic or presymptomatic. In order to sustain an epidemic decay (elimination strategy), each COVID-19 infected person must contaminate less than one person on average during the time they are contagious. A proper definition of the risk should include the partial environmental and social determination of behaviours. The risk induced by a certain public space should characterize its contribution to the epidemic reproduction rate $R$, defined as the average number of people infected by a virus carrier. This risk should not depend on the epidemic incidence rate but only on the statistical creation of chains of infection inside this public space, given the health procedures. It is, indeed, the epidemic reproduction rate that determines whether the epidemic amplifies ($R>1$) or decays ($R<1$).

% \section{Acknowledgments}
% The authors thank the anonymous reviewers for their valuable suggestions. 

% \section{Supplementary Material}
% Supplementary material is available at PNAS Nexus online.

% \section{Funding}
% This work is supported in part by funds from the National Science Foundation (NSF: \# 1636933 and \# 1920920).

% \section{Author contributions statement}
% Must include all authors, identified by initials, for example:
% S.R. and D.A. conceived the experiment(s), S.R. conducted the experiment(s), S.R. and D.A. analysed the results. S.R. and D.A. wrote and reviewed the manuscript.

% \section{Previous presentation}
% These results were previously presented at [conference, date].

% \section{Preprints}
% A preprint of this article is published at [DOI].


\bibliographystyle{customstyle}
\bibliography{ShortLongRangeCovid_nodoi}

\end{document}
